# Supplementary material for: Fetoplacental extracellular vesicles deliver conceptus-derived antigens to maternal secondary lymphoid tissues for immune recognition
Source: JCI Insight. 2025 May 22;10(10):e186335. doi: 10.1172/jci.insight.186335 (PMC12128977; doi:10.1172/jci.insight.186335)
Supplement: Supporting data values [file jciinsight-10-186335-s166.xlsx]

## Sheet: Figure 7B&C
CD62L:	Untreated	OVA CD40 Poly I:C	OVA EVs	WT EVs
	85	41	91	81.6
	94.1	47.9	91.6	91.3
	89.8	26.6	87.3	91.5
	87		84.4	84.4
	93.1		85	81.1
	79.5			78.5
	84.3
CD69:	Untreated	OVA CD40 Poly I:C	OVA EVs	WT EVs
	5	28.1	23.2	4.2
	8	40.2	20.1	7
	7.75	22.9	28.6	6.9
	5.19	54	27.6	2.9
	3.14	49.2	25.4	2.4
	0.89		29.1	0.99
Caspase:	Untreated	OVA CD40 Poly I:C	OVA EVs	WT EVs
	6.36	3.5	24.6	5.63
	3.5	1	31.1	9.6
	1.39		56.8	6.7
			41.6
TCRa:	Untreated	OVA CD40 Poly I:C	OVA EVs	WT EVs
	12246	14709	13214	11851
	12526	12651	12985	13353
	12809	14539	13505	10752
	18362	16756	13476	20013
	17194	16389	19431	23994
	19119		16888	20969
			18400
Ifn-g	Untreated	OVA CD40 Poly I:C	OVA EVs	WT EVs
	1.63	29.4	13.5	1.26
	2.57	22.5	12.2	1.7
	1.31	25.8	11.3	1.6
	2.25	44.2	6.5	1.9
	2.6	44	6.7	2
	2	30.3	3.8	2.7
	3.6		14.5
GranzymeB:	Untreated	OVA CD40 Poly I:C	OVA EVs	WT EVs
	4.37	52.7	16	6.83
	4.72	52.3	24.2	3.14
	6.54	59.5	16.4	4.89
	5.27	72.6	18.2	7
	2.82	68.1	24.1	6
	6.6		39.6	3.96
	6.85		44.3

## Sheet: Figure 7D&E
CD62L:	OVA	WT
	85.7	89.2
	83.9	75.4
	82.1	81.3
	74.8	84
	91.2	81.9
	88.64
CD69:	OVA	WT
	9.53	2.68
	11.8	17.54
	10.18	10.7
	7.75	7.73
	6.51	11.24
	9.32
Caspase:	OVA	WT
	17.6	0.36
	18.3	0.11
	8.6	0.12
	13.3	0.13
	17.7	0.1
	14.3
TCRa:	OVA	WT
	16285	15219
	16022	14743
	14849	15100
	15472	13616
	17236	14246
	14795
Ifn-g	OVA	WT
	4	0.71
	2.3	0.89
	1.1	0.75
	1.5	1.24
	2	1.29
	4.5
GranzymeB:	OVA	WT
	5.5	2.34
	9.19	2.33
	9.4	2.28
	6.8	2.92
	7.6	5.08
	3.7

## Sheet: Figure 9A
Rab27a-/-	WT
1741	4437
634	2962
800	2733
1545	5667

## Sheet: Figure 9B
OVA, Rab27a-/-	Rab27a-/-	OVA, WT
47.4	1.99	62.3
19.1	18.8	72.06
75.3		71.27
55.8		94.5
71.55		92.2
		92.3

## Sheet: Figure 9C
WT EVs	Positive Control	OVA EVs Rab27a-/-
26.53	71	75.3
22.6	79.1	88.6
14.01	80.6	75.3
10.79	87.8	95.6
		62.7

## Sheet: Figure 9D
OVA PP7	OVA PP30	WT PP7	WT PP30
17.4	19	5.29	11
24.6	22.8	9.6	1.43
38.45	39	1.44	1.8
76.8		4.9
11.5		2.81
		3.14

## Sheet: Figure 10B
NSG	+ h CD34 HSCs			Total Cells			h B cells	h T cells	h Myeloid cells			h CD4 T cells	h CD8 T cells
0.16	82.1			7549985			45.8	39.2	14			77.7	22.1
1.4	84.9			3141690			37	51.8	15.9			84.6	15.4
	69.4			2099862			35.8	54.6	15.5			79.7	20.3
	82.1			919026			54.8	31.9	8.5			93.3	6.7
	82.3			11178008			54.8	28.7	8.1			88.4	11.6
	92.9			1337758			65.8	25.8	9			87.8	12.1
	87.2			2432337			46.8	44.6	8.6			89.1	10.9
	95.4			1252592			54.4	35.9	7.1			88.2	11.8

## Sheet: Figure 7A
Cont Sup	OVA Sup	OVA EVs	WT EVs	Lysed EVs
1.78	2.05	51.9	2.33	1.37
1.65	2.44	90	2.05	1.42
9.77	0	41.5	6.28	5.83
6.67	7.87	18.18	12.5	2.97

## Sheet: Figure 8 All Proteins
																							WT Trophoblast 1	WT Trophoblast 2	WT Trophoblast 3	WT Trophoblast 4	WT Trophoblast 5	WT Trophoblast 6	WT Trophoblast EV 1	WT Trophoblast EV 2	WT Trophoblast EV 3	WT Trophoblast EV 4	WT Trophoblast EV 5	WT Trophoblast EV 6
Proteins	Leading razor protein	GeneNames	ProteinNames	Number of Peptides	Pvalue	BHFDR	Foldchange	log2(Foldchange)	-log10(Pvalue)	Significant	Intensity1_Slot138_1_3791	Intensity2_Slot142_1_3795	Intensity3_Slot140_1_3793	Intensity4_Slot145_1_3798	Intensity5_Slot139_1_3792	Intensity6_Slot141_1_3794	Intensity7_Slot143_1_3796	Intensity8_Slot148_1_3801	Intensity9_Slot147_1_3800	Intensity10_Slot144_1_3797	Intensity11_Slot146_1_3799	Intensity12_Slot137_1_3790	NormalizedIntensity1_Slot138_1_3791	NormalizedIntensity2_Slot142_1_3795	NormalizedIntensity3_Slot140_1_3793	NormalizedIntensity4_Slot145_1_3798	NormalizedIntensity5_Slot139_1_3792	NormalizedIntensity6_Slot141_1_3794	NormalizedIntensity7_Slot143_1_3796	NormalizedIntensity8_Slot148_1_3801	NormalizedIntensity9_Slot147_1_3800	NormalizedIntensity10_Slot144_1_3797	NormalizedIntensity11_Slot146_1_3799	NormalizedIntensity12_Slot137_1_3790
Q9JLC8	Q9JLC8	Sacs	Sacsin	2	0.00284846	0.00444234	156108	17.2522	2.54539	TRUE	0	0	0	0	0	4010.2	10433210	14151840	13339380	385894	19165030	20010920	0	0	0	0	0	2212.68	4.97256e+07	9.32698e+07	3.40138e+07	1.00937e+06	8.47382e+07	8.26598e+07
P49182	P49182	Serpind1	Heparin cofactor 2	5	3.9348e-08	3.61672e-07	4872.87	12.2506	7.40508	TRUE	11348	0	0	18772	6870.3	0	2986260	3205250	7151290	7127180	3963490	3288910	6418.24	0	0	11010.6	3779.41	0	1.42328e+07	2.11247e+07	1.82349e+07	1.86424e+07	1.75246e+07	1.35856e+07
P00687;P00688	P00687	Amy1;Amy2a5	Alpha-amylase 1;Pancreatic alpha-amylase 2a5	4	1.37246e-05	3.95784e-05	4320.06	12.0768	4.8625	TRUE	0	0	10648	0	0	0	723133	837554	1056956	1231874	1341570	1149707	0	0	5917.67	0	0	0	3.44651e+06	5.52002e+06	2.69511e+06	3.22218e+06	5.93175e+06	4.74913e+06
P97298	P97298	Serpinf1	Pigment epithelium-derived factor	5	6.29279e-07	3.05424e-06	3646.55	11.8323	6.20116	TRUE	21088.2	4762.5	8259.8	42519	5764.2	0	5085350	5929500	8727360	10082520	7787560	6776620	11927.1	3189.54	4590.42	24939.2	3170.93	0	2.42372e+07	3.90792e+07	2.22537e+07	2.63726e+07	3.44327e+07	2.79924e+07
Q61703	Q61703	Itih2	Inter-alpha-trypsin inhibitor heavy chain H2	19	5.83874e-05	0.000136613	2617.86	11.3542	4.23368	TRUE	95508.3	104757	99311.1	217386	42486.7	26793	35338737	3.69477e+07	36871000	3.57343e+07	3.51771e+07	35897390	54017.9	70157.9	55192.6	127506	23372.3	14783.4	1.68427e+08	2.43509e+08	9.40166e+07	9.34693e+07	1.55536e+08	1.48283e+08
Q61704	Q61704	Itih3	Inter-alpha-trypsin inhibitor heavy chain H3	8	2.88829e-05	7.43848e-05	2423.99	11.2432	4.53936	TRUE	44841	156282	0	0	0	0	9731167	11870660	14292670	16968000	16180930	9.24681e+06	25361.3	104665	0	0	0	0	4.63796e+07	7.82353e+07	3.64446e+07	4.43828e+07	7.1544e+07	3.81961e+07
O89020	O89020	Afm	Afamin	2	0.0148973	0.0200109	2289.78	11.161	1.82689	FALSE	0	2085.2	0	1997.1	0	2731	87315.3	188010	375525	143936	752290	729830	0	1396.5	0	1171.38	0	1506.86	416152	1.23911e+06	957543	376490	3.32625e+06	3.01473e+06
P97321	P97321	Fap	Prolyl endopeptidase FAP;Antiplasmin-cleaving enzyme FAP, soluble form	7	4.71725e-05	0.000114346	1790.98	10.8065	4.32631	TRUE	0	0	0	6422.2	0	0	213114	227301	272754	308228	391227	242357	0	0	0	3766.89	0	0	1.01572e+06	1.49806e+06	695490	806224	1.72981e+06	1.00111e+06
Q9Z1T2	Q9Z1T2	Thbs4	Thrombospondin-4	9	6.5582e-06	2.1188e-05	1790.57	10.8062	5.18322	TRUE	0	0	0	18804	0	0	575063	715234	899474	1093250	948603	713369	0	0	0	11029.3	0	0	2.7408e+06	4.71386e+06	2.29355e+06	2.85959e+06	4.19425e+06	2.94674e+06
Q9DC11	Q9DC11	Plxdc2	Plexin domain-containing protein 2	5	0.000233777	0.000468659	1708.33	10.7384	3.6312	TRUE	0	0	2149.4	0	2564.7	0	82350.9	117258	179464	244813	205827	309283	0	0	1194.54	0	1410.86	0	392491	772806	457611	640351	910064	1.27757e+06
Q8BWY9	Q8BWY9	Cip2a	Protein CIP2A	2	0.00607821	0.00882703	1429.18	10.481	2.21622	TRUE	1071.4	0	0	0	0	14364	232237	332844	41754	685574	603397	1046990	605.966	0	0	0	0	7925.51	1.10686e+06	2.19366e+06	106468	1.79324e+06	2.66792e+06	4.32484e+06
Q9Z1R3	Q9Z1R3	Apom	Apolipoprotein M	5	0.000581223	0.00106	1424.13	10.4759	3.23566	TRUE	24956	0	0	0	11239	0	908478	950670	816942	767388	1678110	1646340	14114.7	0	0	0	6182.66	0	4.32988e+06	6.26553e+06	2.0831e+06	2.00724e+06	7.41977e+06	6.80059e+06
Q9ES30	Q9ES30	C1qtnf3	Complement C1q tumor necrosis factor-related protein 3	4	0.000176509	0.000362241	1026.56	10.0036	3.75323	TRUE	0	4215.1	0	8567.2	0	0	435973	310354	419621	379407	247201	188272	0	2822.93	0	5025.03	0	0	2.07788e+06	2.04543e+06	1.06998e+06	992405	1.093e+06	777701
Q07456	Q07456	Ambp	Protein AMBP;Alpha-1-microglobulin;Inter-alpha-trypsin inhibitor light chain;Trypstatin	2	4.51792e-05	0.00011004	848.041	9.72799	4.34506	TRUE	14577	21052	16807.1	14788	0	0	1170780	1292500	1284110	1635550	1752280	1168450	8244.51	14098.9	9340.62	8673.79	0	0	5.58004e+06	8.51841e+06	3.27432e+06	4.27807e+06	7.74771e+06	4.82655e+06
O88200	O88200	Clec11a	C-type lectin domain family 11 member A	2	4.81811e-05	0.00011626	810.213	9.66216	4.31712	TRUE	0	0	10127	0	4136.5	0	123560	250032	361038	367838	316034	214677	0	0	5628.13	0	2275.52	0	588898	1.64787e+06	920603	962145	1.39734e+06	886773
P04186	P04186	Cfb	Complement factor B;Complement factor B Ba fragment;Complement factor B Bb fragment	2	0.00895055	0.0125308	741.806	9.5349	2.04815	FALSE	12215	0	0	0	15613	0	160620	247291	322520	441170	585470	1098050	6908.6	0	0	0	8588.83	0	765529	1.62981e+06	822387	1.15396e+06	2.58866e+06	4.53575e+06
Q9Z1T2;Q9R0G6	Q9R0G6	Thbs4;Comp	Thrombospondin-4;Cartilage oligomeric matrix protein	12	1.72909e-05	4.81918e-05	642.025	9.32649	4.76218	TRUE	22332	0	3681.2	73138.1	56791	0	1716961	2011829	2491202	3048345	3032136	1899783	12630.6	0	2045.84	42898.6	31241.2	0	8.18318e+06	1.32593e+07	6.35226e+06	7.97348e+06	1.34066e+07	7.8475e+06
Q9R098	Q9R098	Hgfac	Hepatocyte growth factor activator;Hepatocyte growth factor activator short chain;Hepatocyte growth factor activator long chain	5	0.00953952	0.0132678	593.749	9.21371	2.02047	FALSE	0	11840	0	0	0	11824	486122	482015	278163	132066	177150	302628	0	7929.47	0	0	0	6524.03	2.3169e+06	3.17679e+06	709282	345441	783269	1.25008e+06
Q61282	Q61282	Acan	Aggrecan core protein	4	5.37882e-05	0.000127523	529.535	9.04858	4.26931	TRUE	0	2783.6	3327.6	0	0	15373	121334	185797	269946	384783	357419	334121	0	1864.23	1849.33	0	0	8482.23	578288	1.22452e+06	688330	1.00647e+06	1.58033e+06	1.38016e+06
P08121	P08121	Col3a1	Collagen alpha-1(III) chain	4	0.0106044	0.0146336	518.464	9.0181	1.97451	FALSE	14327	11025	10367	4854.8	12219	5448.8	1058540	988550	503971	469640	458970	347014	8103.11	7383.65	5761.51	2847.55	6721.77	3006.44	5.04509e+06	6.51519e+06	1.28506e+06	1.22843e+06	2.02934e+06	1.43342e+06
P01029	P01029	C4b	Complement C4-B;Complement C4 beta chain;Complement C4 alpha chain;C4a anaphylatoxin;Complement C4 gamma chain	7	0.000359741	0.000688328	463.171	8.8554	3.44401	TRUE	48230	29357	23883	16872	49001.8	0	1897212	2027462	1598983	1722245	1821747	1432189	27278.1	19660.9	13273.1	9896.15	26956.3	0	9.04227e+06	1.33623e+07	4.07721e+06	4.50483e+06	8.05486e+06	5.91599e+06
Q08879	Q08879	Fbln1	Fibulin-1	6	1.3837e-05	3.9785e-05	449.2	8.81121	4.85896	TRUE	99657.1	83803.8	36195.6	72689	65980.4	46041.6	3804010	4056908	4492810	5076750	4694420	3891396	56364.4	56125	20115.9	42635.2	36296.3	25404	1.81302e+07	2.67377e+07	1.14561e+07	1.32791e+07	2.07564e+07	1.60743e+07
O35103	O35103	Omd	Osteomodulin	3	8.98045e-05	0.000199385	446.289	8.80183	4.0467	TRUE	0	17666	0	0	0	0	90818	146811	232259	300096	297862	287007	0	11831.3	0	0	0	0	432846	967580	592232	784954	1.317e+06	1.18555e+06
O88783	O88783	F5	Coagulation factor V;Coagulation factor V heavy chain;Coagulation factor V light chain	9	5.75367e-05	0.000135237	441.374	8.78586	4.24006	TRUE	34935	16858	10292	23146	0	17050	485983	730329	1209122	1696024	1581088	1145887	19758.7	11290.1	5719.83	13576.1	0	9407.54	2.31624e+06	4.81334e+06	3.08311e+06	4.43625e+06	6.99078e+06	4.73335e+06
P51885	P51885	Lum	Lumican	7	0.000237392	0.000475232	315.005	8.29923	3.62453	TRUE	131120	60696	139966	212997	100877	0	2145661	2990758	4546727	6356388	6362430	7556604	74159.3	40649.3	77786.7	124932	55493.2	0	1.02264e+07	1.9711e+07	1.15936e+07	1.66262e+07	2.81315e+07	3.12143e+07
P34960	P34960	Mmp12	Macrophage metalloelastase	8	0.0450855	0.0562011	283.263	8.146	1.34596	FALSE	0	15794	15226	0	0	0	69752.7	27332	887563	760283	95605.7	49878.2	0	10577.5	8461.92	0	0	0	332447	180136	2.26318e+06	1.98865e+06	422721	206034
P08226	P08226	Apoe	Apolipoprotein E	3	7.16765e-05	0.000163557	275.016	8.10337	4.14462	TRUE	14843	6829.9	10765	20755	0	9133.4	243892	341544	614943	451110	588816	285931	8394.95	4574.11	5982.7	12173.7	0	5039.46	1.16241e+06	2.251e+06	1.56803e+06	1.17996e+06	2.60345e+06	1.1811e+06
O08532	O08532	Cacna2d1	Voltage-dependent calcium channel subunit alpha-2/delta-1;Voltage-dependent calcium channel subunit alpha-2-1;Voltage-dependent calcium channel subunit delta-1	13	2.09098e-05	5.66047e-05	256.611	8.00344	4.67965	TRUE	57104	0	5885.9	0	0	0	206221	291838	387913	502338	484366	430001	32297.1	0	3271.12	0	0	0	982865	1.9234e+06	989131	1.31395e+06	2.14162e+06	1.77622e+06
Q80YX1	Q80YX1	Tnc	Tenascin	16	0.0122821	0.0167311	225.265	7.81548	1.91073	FALSE	0	29137	6758.9	9647.7	0	0	96772.1	83214.8	374146	1054451	276259	138802	0	19513.6	3756.29	5658.79	0	0	461224	548439	954027	2.7581e+06	1.22148e+06	573356
Q9JJN5	Q9JJN5	Cpn1	Carboxypeptidase N catalytic chain	3	5.05765e-06	1.71226e-05	223.949	7.80703	5.29605	TRUE	11083	710.35	8874.1	6205.3	40589	13804	208778	271162	532136	730222	532527	419383	6268.36	475.735	4931.82	3639.67	22328.3	7616.52	995054	1.78713e+06	1.35688e+06	1.91002e+06	2.35457e+06	1.73236e+06
Q9JHH6	Q9JHH6	Cpb2	Carboxypeptidase B2	3	7.43096e-06	2.34365e-05	205.471	7.68279	5.12895	TRUE	18586	12787	21439	14224	0	4437.7	182416	225151	454810	594758	475096	342713	10511.9	8563.7	11914.8	8342.98	0	2448.55	869410	1.48389e+06	1.15971e+06	1.55569e+06	2.10064e+06	1.41566e+06
P70389	P70389	Igfals	Insulin-like growth factor-binding protein complex acid labile subunit	3	1.73994e-05	4.84305e-05	171.352	7.42082	4.75947	TRUE	0	24017	9667	0	0	0	90834	128861	244524	298845	145896	83337.2	0	16084.6	5372.48	0	0	0	432923	849278	623507	781681	645079	344244
Q03350	Q03350	Thbs2	Thrombospondin-2	8	0.000800146	0.00141958	146.995	7.19962	3.09683	TRUE	17509.5	7677.3	6580.9	9762.9	18726	10847.6	148900	281416	177117	239425	262099	286574	9903.08	5141.63	3657.37	5726.36	10301.3	5985.29	709670	1.85471e+06	451627	626258	1.15887e+06	1.18376e+06
P97333	P97333	Nrp1	Neuropilin-1	5	0.000493509	0.000915776	125.593	6.97261	3.30671	TRUE	0	0	0	0	49055	0	51512	92628	139946	190221	230625	159559	0	0	0	0	26985.5	0	245511	610479	356845	497556	1.01971e+06	659096
O35375	O35375	Nrp2	Neuropilin-2	2	6.05682e-05	0.000141248	122.143	6.93243	4.21776	TRUE	0	0	16612	0	0	2145.5	33942	44094	56970	59483	74291	46126	0	0	9232.2	0	0	1183.81	161770	290608	145267	155588	328478	190534
P07310	P07310	Ckm	Creatine kinase M-type	3	3.64953e-05	9.16597e-05	119.595	6.90202	4.43776	TRUE	0	0	0	0	35466	0	63381	74683	118751	139774	137585	63498	0	0	0	0	19510.1	0	302079	492209	302801	365603	608332	262293
O35701	O35701	Matn3	Matrilin-3	2	0.00117065	0.00198954	110.361	6.78609	2.93157	TRUE	0	0	0	0	10322	0	0	17893.9	35416	48879	37316.8	30398	0	0	0	0	5678.21	0	0	117932	90306.5	127852	164996	125566
P32261	P32261	Serpinc1	Antithrombin-III	15	6.69307e-05	0.000154304	110.288	6.78513	4.17437	TRUE	872593	1.00784e+06	962179	779461	509343	640066	11826047	11759062	10880574	11828889	14306278	12665040	493524	674969	534735	457187	280193	353164	5.6364e+07	7.74998e+07	2.77441e+07	3.09405e+07	6.32552e+07	5.23159e+07
P35441	P35441	Thbs1	Thrombospondin-1	28	3.1705e-05	8.09221e-05	108.325	6.75922	4.49887	TRUE	310664	300518	265148	417046	524987	430780	3.49608e+06	4.67079e+06	5554752	7.12296e+06	7517474	6.49948e+06	175707	201263	147357	244615	288799	237688	1.66626e+07	3.07835e+07	1.41639e+07	1.86313e+07	3.32385e+07	2.68476e+07
Q8R4V5	Q8R4V5	Oit3	Oncoprotein-induced transcript 3 protein	4	0.0021975	0.00349917	92.6825	6.53422	2.65807	TRUE	10996	10436	9899.6	0	0	0	39298	46440	31528	73932	95073.7	132322	6219.15	6989.19	5501.75	0	0	0	187298	306070	80392.6	193382	420368	546587
P13595	P13595	Ncam1	Neural cell adhesion molecule 1	3	0.000266687	0.000524959	81.1315	6.34219	3.574	TRUE	43873	18818	34968	0	5546.4	5279.5	174462	233087	222962	231125	221036	139961	24813.8	12602.8	19433.6	0	3051.12	2913.03	831501	1.53619e+06	568526	604548	977311	578142
Q8CGZ9	Q8CGZ9	Prl7b1	Prolactin-7B1	4	0.0267269	0.0344816	80.77	6.33575	1.57305	FALSE	18317	20009	3817.3	17721	0	0	43322.8	32172.6	15529	144278	269609	218465	10359.8	13400.4	2121.48	10394.1	0	0	206480	212038	39597.1	377384	1.19208e+06	902420
Q64449	Q64449	Mrc2	C-type mannose receptor 2	4	2.24637e-05	5.99691e-05	72.722	6.18432	4.64852	TRUE	18875	7992.8	11779	13780	11049	10210	76395	89998	129698	158510	168146	153751	10675.4	5352.93	6546.23	8082.56	6078.14	5633.49	364105	593145	330714	414611	743458	635104
Q8BWP8	Q8BWP8	B4gat1	Beta-1,4-glucuronyltransferase 1	3	0.00155752	0.00257282	68.1892	6.09147	2.80757	TRUE	0	20298	15616	0	0	23459	0	79237	115472	163152	125747	145730	0	13594	8678.66	0	0	12943.8	0	522223	294440	426753	555991	601972
Q61702	Q61702	Itih1	Inter-alpha-trypsin inhibitor heavy chain H1	2	5.04704e-05	0.000120958	67.6283	6.07956	4.29696	TRUE	8047.6	6894.9	0	7481.3	22829.5	8060.7	60836	76401	98215	122834	110551	51553	4551.59	4617.65	0	4388.1	12558.7	4447.59	289950	503532	250436	321294	488801	212952
P50608	P50608	Fmod	Fibromodulin	5	3.89242e-06	1.38173e-05	61.0669	5.93232	5.40978	TRUE	85676	67580	31795	55926	102620	43471.6	313922	409993	943570	1004558	660184	379214	48456.9	45259.6	17670.2	32803	56452.1	23986	1.49618e+06	2.70212e+06	2.40599e+06	2.6276e+06	2.919e+06	1.56643e+06
P98064	P98064	Masp1	Mannan-binding lectin serine protease 1;Mannan-binding lectin serine protease 1 heavy chain;Mannan-binding lectin serine protease 1 light chain	4	0.0017224	0.00281341	53.2971	5.73599	2.76387	TRUE	24441.6	18414	0	24394.1	54502.9	8634	95004	123214	124260	100420	222237	286030	13823.8	12332.2	0	14308.2	29982.5	4763.91	452797	812060	316848	262666	982621	1.18151e+06
P11152	P11152	Lpl	Lipoprotein lipase	3	1.81402e-05	5.01695e-05	51.2883	5.68056	4.74136	TRUE	5583.3	7320.2	48874	29962	0	0	45948.8	72133	170504	200047	146621	98559.3	3157.82	4902.48	27161.9	17574	0	0	218996	475403	434765	523258	648285	407122
P22777	P22777	Serpine1	Plasminogen activator inhibitor 1	7	0.00171938	0.00281173	49.6506	5.63374	2.76463	TRUE	25366	90341	0	185857	33851	0	258945	305052	221952	447822	750075	424881	14346.6	60503.1	0	109013	18621.7	0	1.23415e+06	2.01049e+06	565951	1.17136e+06	3.31646e+06	1.75507e+06
P37889	P37889	Fbln2	Fibulin-2	10	1.62396e-05	4.56821e-05	46.6561	5.54399	4.78942	TRUE	6049.7	29461.2	3297	4409.8	84867.1	68237.2	157744	164026	162360	446779	191582	232069	3421.61	19730.7	1832.32	2586.54	46686	37650.7	751823	1.08104e+06	413998	1.16863e+06	847080	958615
P04769	P04769	Prl7d1	Prolactin-7D1	5	0.100491	0.118543	38.6337	5.27179	0.997875	FALSE	35722.7	26942.7	27763.5	59477.6	31524	61505	71780.4	24739	4439.7	20906.2	595773	531922	20204.2	18044	15429.7	34886.2	17341.6	33936.1	342112	163046	11320.7	54683.8	2.63421e+06	2.19723e+06
Q8BK62	Q8BK62	Olfml3	Olfactomedin-like protein 3	2	0.00271314	0.00423753	36.726	5.19873	2.56653	TRUE	0	49306	0	0	0	0	0	27106.1	58120	96035	71462	77159	0	33021.2	0	0	0	0	0	178647	148199	251196	315969	318723
O35490	O35490	Bhmt	Betaine--homocysteine S-methyltransferase 1	6	0.000296106	0.000576448	33.9725	5.08629	3.52855	TRUE	34654	42721	159956	171840	0	0	130577	276731	255802	668508	436921	315468	19599.7	28611.1	88896.3	100791	0	0	622341	1.82384e+06	652264	1.7486e+06	1.93185e+06	1.30311e+06
Q06890	Q06890	Clu	Clusterin;Clusterin beta chain;Clusterin alpha chain	13	7.62804e-06	2.39469e-05	31.7506	4.98871	5.11759	TRUE	129286	326248	346891	203222	173254	134317	853452	746815	916433	1610658	1272443	817873	73122.1	218494	192786	119198	95308.1	74111	4.06763e+06	4.92199e+06	2.33679e+06	4.21296e+06	5.62611e+06	3.37841e+06
Q3UQ28	Q3UQ28	Pxdn	Peroxidasin homolog;PXDN active fragment	12	0.0060345	0.00877257	31.7181	4.98723	2.21936	TRUE	123019	71176	11030.5	62842.7	256545	156130	671461	645988	433732	226883	411560	318154	69577.5	47667.9	6130.25	36859.9	141127	86146.4	3.20024e+06	4.25748e+06	1.10596e+06	593452	1.81971e+06	1.31421e+06
P35822	P35822	Ptprk	Receptor-type tyrosine-protein phosphatase kappa	4	2.74077e-05	7.11525e-05	27.6989	4.79176	4.56213	TRUE	36213.8	13908	31010.9	17828.5	30963	30869	76828	95439.6	117132	102559	115777	111823	20481.9	9314.45	17234.5	10457.2	17033	17032.3	366169	629009	298672	268261	511908	461911
P35969	P35969	Flt1	Vascular endothelial growth factor receptor 1	19	0.0171934	0.0228993	21.7042	4.4399	1.76464	FALSE	451177	243779	636755	498567	67198.7	46193.3	364056	208419	1.30675e+06	959302	2326963	1265256	255178	163263	353880	292431	36966.5	25487.7	1.73512e+06	1.37362e+06	3.33205e+06	2.50922e+06	1.02887e+07	5.22643e+06
P11276	P11276	Fn1	Fibronectin;Anastellin	53	3.28207e-05	8.33685e-05	20.8075	4.37903	4.48385	TRUE	3677068	2.59965e+06	2.95956e+06	4.31984e+06	2.28379e+06	1.91458e+06	6.30395e+06	6352749	8811470	11755176	1.26691e+07	8.09085e+06	2.07969e+06	1.74104e+06	1.64479e+06	2.53377e+06	1.25633e+06	1.05639e+06	3.00452e+07	4.18687e+07	2.24682e+07	3.07477e+07	5.60166e+07	3.34212e+07
Q9DAS4	Q9DAS4	Prl8a8	Prolactin-8A8	3	0.000734906	0.00130986	18.9148	4.24144	3.13377	TRUE	56794	32896.1	21310	94614	0	0	84161.2	75077.7	159188	237895	66172	19682.4	32121.7	22031.1	11843.1	55495.1	0	0	401119	494811	405910	622256	292580	81302.7
Q9JK83	Q9JK83	Pard6b	Partitioning defective 6 homolog beta	3	0.363061	0.394595	18.5347	4.21216	0.440021	FALSE	92874	53853.7	121038	112694	82549.6	54012.8	0	0	0	3209.8	5701.5	1325300	52528	36066.8	67267.4	66099.8	45411.2	29802.2	0	0	0	8395.79	25209.2	5.47446e+06
P19137	P19137	Lama1	Laminin subunit alpha-1	99	0.00138567	0.00231875	17.8229	4.15566	2.85834	TRUE	1.49073e+07	11796743	11497068	1.96252e+07	2.37638e+06	1500873	32182713	30446500	26209737	21271286	2.12601e+07	1.88004e+07	8.43134e+06	7.9005e+06	6.38955e+06	1.1511e+07	1.30727e+06	828124	1.53386e+08	2.00662e+08	6.68317e+07	5.56388e+07	9.40016e+07	7.76596e+07
Q00623	Q00623	Apoa1	Apolipoprotein A-I;Proapolipoprotein A-I;Truncated apolipoprotein A-I	16	0.0157175	0.0210261	14.1179	3.81945	1.80362	FALSE	1180016	620180	705200	1151066	209476	259273	1894107	1.18547e+06	2653364	3872079	35844.3	25307	667397	415346	391918	675149	115234	143057	9.02748e+06	7.81299e+06	6.76576e+06	1.01281e+07	158486	104536
O54831	O54831	Prl7a2	Prolactin-7A2	7	0.00175794	0.00286344	13.9863	3.80594	2.755	TRUE	518284	430034	448665	450244	53923	13262.5	401647	305880	729833	793554	1241648	597801	293133	288002	249348	264087	29663.5	7317.74	1.91428e+06	2.01595e+06	1.86099e+06	2.07568e+06	5.48995e+06	2.46936e+06
P02469;Q61292	P02469	Lamb1;Lamb2	Laminin subunit beta-1;Laminin subunit beta-2	60	0.000929488	0.00161793	8.41712	3.07333	3.03176	TRUE	19986245	14366805	1.55919e+07	22553567	4263294	3.50592e+06	18606108	17774850	19962805	17228284	12528769	9502342	1.13039e+07	9.62172e+06	8.6653e+06	1.32286e+07	2.34527e+06	1.93443e+06	8.86783e+07	1.17148e+08	5.09027e+07	4.50636e+07	5.5396e+07	3.92516e+07
O70435	O70435	Psma3	Proteasome subunit alpha type-3	8	1.42548e-11	1.72817e-09	8.19715	3.03512	10.846	TRUE	1745188	1108140	1448979	1361896	1838372	1557291	1426585	1.02317e+06	2813002	2551222	1750446	1822558	987049	742142	805277	798810	1.0113e+06	859254	6.79923e+06	6.74333e+06	7.17281e+06	6.67317e+06	7.7396e+06	7.5285e+06
Q9CQ58	Q9CQ58	Prl8a9	Prolactin-8A9	6	0.00153937	0.00254681	8.01218	3.00219	2.81266	TRUE	1270961	657330	1044708	1132570	91921	113572	474090	367294	985459	1144922	1496237	814574	718834	440226	580601	664301	50566.5	62664.7	2.25955e+06	2.4207e+06	2.5128e+06	2.99474e+06	6.61561e+06	3.36479e+06
P55065	P55065	Pltp	Phospholipid transfer protein	3	0.0264103	0.0341043	7.73162	2.95077	1.57823	FALSE	112040	225546	88787	124889	49959	37909	59497	47114	86904	56337	248328	222449	63368	151052	49343.8	73252.7	27482.8	20916.7	283568	310512	221595	147359	1.09798e+06	918877
Q9QWL7;Q61781	Q9QWL7	Krt17;Krt14	Keratin, type I cytoskeletal 17;Keratin, type I cytoskeletal 14	5	0.220038	0.247981	7.38242	2.88409	0.657503	FALSE	168364	88070	88884.2	255750	0	187594	20643.6	362501	104115	31291	13535	116194	95223.9	58982.1	49397.8	150008	0	103507	98389.2	2.38912e+06	265481	81847.1	59845	479967
P28063	P28063	Psmb8	Proteasome subunit beta type-8	5	0.00321603	0.00496027	7.23336	2.85467	2.49268	TRUE	275046	167432	264884	234496	228549	248436	114456	68227.8	714438	553190	179054	203703	155561	112132	147210	137542	125727	137078	545507	449665	1.82173e+06	1.44697e+06	791687	841443
P28653;P28654	P28654	Bgn;Dcn	Biglycan;Decorin	2	7.42963e-06	2.34365e-05	7.22128	2.85225	5.12903	TRUE	107130	51689	110798	101471	64374	75058	85952	74190	101225	108168	69191	89857	60590.9	34617.1	61576.5	59517.1	35412.6	41414.1	409655	488960	258111	282932	305928	371175
Q7TMC8	Q7TMC8	Fcsk	L-fucose kinase	2	0.0229346	0.0299074	6.94066	2.79507	1.63951	FALSE	0	18866	60570	13329	0	14989	7442.5	0	52453	52267	10966	19022.2	0	12634.9	33662.1	7818.03	0	8270.36	35471.6	0	133749	136713	48486.2	78575.6
Q9Z2K1	Q9Z2K1	Krt16	Keratin, type I cytoskeletal 16	6	0.321795	0.352818	6.9325	2.79338	0.492421	FALSE	331335	98773.2	69843.4	384735	0	296992	0	605696	205604	5193.9	11021	36007.8	187398	66150.3	38815.8	225663	0	163869	0	3.99193e+06	524265	13585.6	48729.4	148739
Q60692	Q60692	Psmb6	Proteasome subunit beta type-6	5	8.67043e-06	2.68075e-05	6.83628	2.77321	5.06196	TRUE	1210766	945275	1846740	1316270	1903690	1558650	1005650	540591	2981530	2571350	1389550	1334823	684789	633069	1.02633e+06	772049	1.04723e+06	860004	4.79301e+06	3.56285e+06	7.60254e+06	6.72582e+06	6.1439e+06	5.5138e+06
P28076	P28076	Psmb9	Proteasome subunit beta type-9	2	0.00774718	0.0110059	6.69481	2.74304	2.11086	FALSE	71913	50501	110645	74735.6	48818	90774	62042.2	32440	213547	163377	8721	48189	40672.8	33821.5	61491.5	43835.6	26855.2	50085.6	295698	213801	544519	427341	38559.9	199056
Q9R1P3	Q9R1P3	Psmb2	Proteasome subunit beta type-2	5	1.09337e-07	7.67891e-07	6.58302	2.71875	6.96123	TRUE	1818320	1192789	1881310	1811500	1992600	2039185	1319970	870511	3419050	2691820	1451240	1531203	1.02841e+06	798833	1.04555e+06	1.06252e+06	1.09614e+06	1.12514e+06	6.29109e+06	5.73723e+06	8.71816e+06	7.04093e+06	6.41666e+06	6.32499e+06
Q91YS8;Q8BW96	Q91YS8	Camk1;Camk1d	Calcium/calmodulin-dependent protein kinase type 1;Calcium/calmodulin-dependent protein kinase type 1D	4	0.402598	0.433787	6.56865	2.7156	0.395128	FALSE	227481	145598	197243	197015	166766	152727	842880	0	16731	14554	0	5543	128659	97509.5	109619	115558	91739.3	84268.9	4.01724e+06	0	42662	38068.5	0	22896.7
P15535	P15535	B4galt1	Beta-1,4-galactosyltransferase 1;Processed beta-1,4-galactosyltransferase 1	2	1.10886e-05	3.28477e-05	6.49796	2.69999	4.95512	TRUE	164569	97969	217688	140460	170706	163763	107125	124846	210243	245195	148802	92288	93077.5	65611.7	120981	82385.8	93906.7	90358.2	510567	822816	536094	641350	657928	381217
Q9R1P1	Q9R1P1	Psmb3	Proteasome subunit beta type-3	8	5.43667e-06	1.82311e-05	6.37846	2.67321	5.26467	TRUE	3071837	2112585	3423270	2359405	3560702	3559622	1877886	1260413	4536840	3843410	2643608	3757853	1.73738e+06	1.41484e+06	1.9025e+06	1.38389e+06	1.95877e+06	1.96406e+06	8.95017e+06	8.30694e+06	1.15684e+07	1.00531e+07	1.16887e+07	1.55227e+07
O09061	O09061	Psmb1	Proteasome subunit beta type-1	9	3.89653e-07	2.08964e-06	6.28857	2.65273	6.40932	TRUE	2739374	2248217	2552052	2623103	3118139	2641257	1533267	1173280	4474597	3807290	2433447	2563599	1.54934e+06	1.50567e+06	1.41831e+06	1.53856e+06	1.71531e+06	1.45734e+06	7.30768e+06	7.73268e+06	1.14097e+07	9.95863e+06	1.07595e+07	1.05895e+07
P10493	P10493	Nid1	Nidogen-1	29	8.82431e-05	0.000196497	6.14573	2.61959	4.05432	TRUE	16394930	12714486	13666306	17444364	4142767	3525987	1.04951e+07	9345397	14823193	11633022	8403865	6741066	9.2727e+06	8.51513e+06	7.59511e+06	1.02319e+07	2.27897e+06	1.94551e+06	5.00206e+07	6.15922e+07	3.77973e+07	3.04282e+07	3.71577e+07	2.78455e+07
P49722	P49722	Psma2	Proteasome subunit alpha type-2	12	6.98414e-08	5.46619e-07	5.90669	2.56235	7.15589	TRUE	3440729	2720283	3491506	3.14206e+06	3988194	3978174	2025517	1533048	5548986	4683730	2920460	2773387	1.94602e+06	1.82183e+06	1.94042e+06	1.84295e+06	2.19394e+06	2.195e+06	9.65379e+06	1.01038e+07	1.41492e+07	1.22511e+07	1.29128e+07	1.14561e+07
Q9R1P0	Q9R1P0	Psma4	Proteasome subunit alpha type-4	7	1.99268e-06	7.81162e-06	5.84506	2.54722	5.70056	TRUE	3128570	2714010	3119590	3135670	3814440	3519150	1646950	1310738	4658570	4178070	2819303	3317660	1.76947e+06	1.81762e+06	1.73373e+06	1.8392e+06	2.09835e+06	1.94173e+06	7.8495e+06	8.63861e+06	1.18788e+07	1.09285e+07	1.24656e+07	1.37044e+07
P70195	P70195	Psmb7	Proteasome subunit beta type-7	11	2.97411e-06	1.09434e-05	5.78061	2.53122	5.52664	TRUE	2271854	1886770	2228258	2110560	2790666	2511441	1286705	765447	3382663	3169370	1979300	2199808	1.28492e+06	1.26361e+06	1.23836e+06	1.23793e+06	1.53517e+06	1.38572e+06	6.13255e+06	5.04479e+06	8.62538e+06	8.29004e+06	8.75148e+06	9.08682e+06
Q9R1P4	Q9R1P4	Psma1	Proteasome subunit alpha type-1	14	0.000137009	0.000290017	5.71433	2.51459	3.86325	TRUE	2888267	2706253	3740018	3369305	4173238	3812953	1.54028e+06	1.05394e+06	6188194	5201103	3299887	2.35823e+06	1.63356e+06	1.81243e+06	2.07853e+06	1.97624e+06	2.29573e+06	2.10384e+06	7.34109e+06	6.94617e+06	1.57791e+07	1.36044e+07	1.45905e+07	9.74122e+06
Q61414	Q61414	Krt15	Keratin, type I cytoskeletal 15	3	0.266225	0.296255	5.70291	2.5117	0.574751	FALSE	399812	21638.6	67496	42057.9	0	435291	11454	0	114484	122359	31638	554403	226127	14491.8	37511.2	24668.8	0	240177	54590.7	0	291921	320051	139887	2.29009e+06
Q9Z2U1	Q9Z2U1	Psma5	Proteasome subunit alpha type-5	9	3.99328e-08	3.65075e-07	5.58137	2.48062	7.39867	TRUE	3486932	2767142	3547896	3186858	3794547	3725149	1802779	1602799	4937817	4048481	2839224	2668183	1.97215e+06	1.85321e+06	1.97176e+06	1.86923e+06	2.08741e+06	2.0554e+06	8.5922e+06	1.05635e+07	1.25908e+07	1.05895e+07	1.25536e+07	1.10216e+07
P99026	P99026	Psmb4	Proteasome subunit beta type-4	6	2.49777e-09	4.58681e-08	5.52675	2.46643	8.60245	TRUE	3463940	2267820	3698890	3392120	4193130	3868130	2.14028e+06	1403082	4617640	4274410	2741090	2808355	1.95915e+06	1.5188e+06	2.05568e+06	1.98962e+06	2.30667e+06	2.13429e+06	1.02008e+07	9.24722e+06	1.17744e+07	1.11805e+07	1.21197e+07	1.16006e+07
P02772	P02772	Afp	Alpha-fetoprotein	43	0.0421936	0.0527824	5.38893	2.43	1.37475	FALSE	41420899	2.86529e+07	46911847	49374961	2.96596e+07	22415066	54243453	3.03913e+07	3.04991e+07	39043888	5.07176e+06	4.75636e+06	2.3427e+07	1.91894e+07	2.60715e+07	2.89605e+07	1.6316e+07	1.23678e+07	2.58529e+08	2.00298e+08	7.77689e+07	1.02126e+08	2.24248e+07	1.96473e+07
O35955	O35955	Psmb10	Proteasome subunit beta type-10	2	6.90125e-06	2.20114e-05	5.35869	2.42188	5.16107	TRUE	126804	61258	96819	123808	107985	128641	52427	35294	169560	142151	81763	80408	71718.2	41025.6	53807.6	72618.7	59403.4	70979.2	249872	232610	432357	371821	361515	332144
P02468	P02468	Lamc1	Laminin subunit gamma-1	63	0.000142364	0.000300003	5.24875	2.39197	3.8466	TRUE	35584483	26434321	30265948	41651820	13745318	1.3607e+07	2.20045e+07	1.89491e+07	29687503	24170340	1.52493e+07	1.40558e+07	2.0126e+07	1.77036e+07	1.68204e+07	2.44306e+07	7.56141e+06	7.50784e+06	1.04875e+08	1.24887e+08	7.56995e+07	6.32218e+07	6.74247e+07	5.80607e+07
Q9Z2U0;Q9CWH6	Q9Z2U0	Psma7;Psma8	Proteasome subunit alpha type-7;Proteasome subunit alpha type-8	11	3.29123e-07	1.81789e-06	5.13764	2.36111	6.48264	TRUE	4173415	3437072	4284890	3630597	4836678	4684552	2166573	1473623	5566270	4932348	3353120	2933802	2.36041e+06	2.30187e+06	2.38135e+06	2.1295e+06	2.66069e+06	2.58476e+06	1.03261e+07	9.71213e+06	1.41933e+07	1.29014e+07	1.48258e+07	1.21188e+07
Q9QUM9	Q9QUM9	Psma6	Proteasome subunit alpha type-6	9	1.2117e-08	1.4644e-07	5.00076	2.32215	7.9166	TRUE	3622604	2885125	3844624	3426246	4253388	3938976	1888345	1406361	4609117	3891111	2635847	2749828	2.04888e+06	1.93222e+06	2.13667e+06	2.00964e+06	2.33982e+06	2.17338e+06	9.00001e+06	9.26883e+06	1.17527e+07	1.01779e+07	1.16544e+07	1.13588e+07
Q01853	Q01853	Vcp	Transitional endoplasmic reticulum ATPase	33	7.3693e-08	5.70448e-07	4.70874	2.23534	7.13257	TRUE	24774065	19711566	26491044	26145984	31199514	29471811	13559077	9060948	33791880	28184883	17523562	15821190	1.40118e+07	1.32012e+07	1.47225e+07	1.53357e+07	1.71631e+07	1.62614e+07	6.46237e+07	5.97175e+07	8.61652e+07	7.37225e+07	7.74805e+07	6.53531e+07
Q6GQT1	Q6GQT1	A2m	Alpha-2-macroglobulin-P	58	0.162332	0.186312	4.68217	2.22718	0.789597	FALSE	2.21589e+06	2.2459e+06	2.21092e+06	2.20854e+06	9.27146e+06	1.02167e+07	583821	370144	1.12151e+06	1135653	5.52491e+06	9568033	1.25327e+06	1.50412e+06	1.22873e+06	1.2954e+06	5.1003e+06	5.63718e+06	2.78254e+06	2.43949e+06	2.85971e+06	2.9705e+06	2.44284e+07	3.9523e+07
Q3UKK2	Q3UKK2	Ceacam5	Carcinoembryonic antigen-related cell adhesion molecule 5	18	5.7839e-05	0.000135661	4.64016	2.21417	4.23778	TRUE	3729071	2399954	4848558	3100747	856677	493653	1.79168e+06	1.00784e+06	3038969	2604363	1861010	887636	2.1091e+06	1.60729e+06	2.69461e+06	1.81872e+06	471265	272379	8.5393e+06	6.64232e+06	7.749e+06	6.81217e+06	8.22846e+06	3.66659e+06
Q91W50	Q91W50	Csde1	Cold shock domain-containing protein E1	16	0.407629	0.438643	4.51178	2.1737	0.389735	FALSE	1069701	763598	1003560	833745	1484040	1.44001e+06	3.27521e+06	20442.7	167439	146242	71380.3	38271.8	605005	511396	557733	489027	816382	794541	1.56099e+07	134731	426949	382522	315608	158091
O55234	O55234	Psmb5	Proteasome subunit beta type-5	12	3.73813e-06	1.33478e-05	4.26094	2.09117	5.42735	TRUE	2713334	2463903	3127966	2663125	3401835	3114316	1280367	783324	3324537	2943938	2026567	1579765	1.53462e+06	1.65012e+06	1.73838e+06	1.56204e+06	1.87138e+06	1.71836e+06	6.10234e+06	5.16261e+06	8.47717e+06	7.70039e+06	8.96047e+06	6.52559e+06
Q8R0I0	Q8R0I0	Ace2	Angiotensin-converting enzyme 2;Processed angiotensin-converting enzyme 2	3	0.00384064	0.0058082	4.17137	2.06052	2.4156	TRUE	106669	85911	190111	167211	0	0	65446.7	55174	40653.7	64837	55993	35131.3	60330.2	57536.2	105655	98076.4	0	0	311925	363632	103662	169593	247573	145118
Q8CGP5;Q8BFU2;Q8CGP6;C0HKE9;C0HKE8;C0HKE7;C0HKE6;C0HKE5;C0HKE4;C0HKE3;C0HKE2;C0HKE1;Q8CGP7	Q8CGP5	Hist1h2af;H2ac25;H2ac12;Hist1h2ap;Hist1h2ao;Hist1h2an;H2ac13;H2ac11;H2ac8;H2ac7;H2ac6;H2ac4;H2ac15	Histone H2A type 1-F;Histone H2A type 3;Histone H2A type 1-H;Histone H2A type 1-P;Histone H2A type 1-O;Histone H2A type 1-N;Histone H2A type 1-I;Histone H2A type 1-G;Histone H2A type 1-E;Histone H2A type 1-D;Histone H2A type 1-C;Histone H2A type 1-B;Histone H2A type 1-K	6	6.6027e-06	2.13156e-05	3.97081	1.98943	5.18028	TRUE	100323232	86705883	92878666	88276300	81949164	75041774	45389366	35153848	57351474	59753044	46103048	61847956	5.67411e+07	5.80686e+07	5.16177e+07	5.17778e+07	4.50809e+07	4.14052e+07	2.1633e+08	2.31687e+08	1.46239e+08	1.56295e+08	2.03845e+08	2.55477e+08
P61971	P61971	Nutf2	Nuclear transport factor 2	5	4.24528e-07	2.23153e-06	3.76173	1.9114	6.37209	TRUE	1202125	867320	1302470	1292920	1278988	1351182	501874	350857	928546	1252480	548585	725246	679902	580861	723854	758353	703581	745531	2.39197e+06	2.31238e+06	2.36768e+06	3.27608e+06	2.42557e+06	2.9958e+06
P50446;Q9Z331;Q8VED5	P50446	Krt6a;Krt6b;Krt79	Keratin, type II cytoskeletal 6A;Keratin, type II cytoskeletal 6B;Keratin, type II cytoskeletal 79	7	0.372556	0.404294	3.7604	1.91089	0.428808	FALSE	492019	167100	101760	562417	81681	383361	0	478145	190026	0	2879.8	57190.1	278278	111910	56553.6	329882	44933.4	211524	0	3.15129e+06	484543	0	12733	236237
O09012	O09012	Pex5	Peroxisomal targeting signal 1 receptor	7	0.00288998	0.00450378	3.64212	1.86478	2.53911	TRUE	2356742	3597341	2616815	2269336	2032480	1962239	1229100	521030	1.58877e+06	1529100	1050900	2372500	1.33293e+06	2.40921e+06	1.45431e+06	1.33106e+06	1.11808e+06	1.08269e+06	5.858e+06	3.43393e+06	4.05118e+06	3.99963e+06	4.64656e+06	9.80016e+06
Q6ZWY9;Q64478;P10854;Q64525;P10853;Q8CGP2;Q8CGP1;Q64475;Q9D2U9;Q8CGP0;Q64524	P10853	H2bc4;H2bc9;H2bc14;Hist2h2bb;H2bc7;Hist1h2bp;H2bc12;H2bc3;H2bu2;H2bc26;H2bc21	Histone H2B type 1-C/E/G;Histone H2B type 1-H;Histone H2B type 1-M;Histone H2B type 2-B;Histone H2B type 1-F/J/L;Histone H2B type 1-P;Histone H2B type 1-K;Histone H2B type 1-B;H2B.U histone 2;Histone H2B type 3-B;Histone H2B type 2-E	16	2.37371e-07	1.38887e-06	3.58043	1.84013	6.62457	TRUE	103897862	75751526	99084308	8.83461e+07	84587899	70974726	36589411	30898962	58973584	5.85623e+07	4.33132e+07	50465135	5.87629e+07	5.07322e+07	5.50666e+07	5.18188e+07	4.65325e+07	3.91611e+07	1.74388e+08	2.03644e+08	1.50375e+08	1.5318e+08	1.91509e+08	2.08458e+08
Q61781	Q61781	Krt14	Keratin, type I cytoskeletal 14	5	0.0664284	0.0806956	3.51153	1.8121	1.17765	FALSE	2174156	973946	1194946	2368363	397306	2970763	223438	949316	859583	781217	256246	1852490	1.22967e+06	652270	664097	1.38915e+06	218561	1.63915e+06	1.06492e+06	6.25661e+06	2.19183e+06	2.04341e+06	1.13299e+06	7.65214e+06
P97290	P97290	Serping1	Plasma protease C1 inhibitor	3	0.00228592	0.003625	3.48993	1.8032	2.64094	TRUE	187865	156808	265241	183447	386403	400842	131939	63327	124355	120188	132014	212945	106253	105017	147409	107599	212563	221169	628833	417366	317090	314373	583700	879618
Q6GSS7;Q64523	Q6GSS7	Hist2h2aa1;H2ac20	Histone H2A type 2-A;Histone H2A type 2-C	3	0.000450245	0.000844278	3.4394	1.78216	3.34655	TRUE	9334300	8237700	9290000	7531600	6446100	6371200	3074590	1987120	5344600	4882700	3128770	6388100	5.27932e+06	5.51694e+06	5.16296e+06	4.4176e+06	3.54605e+06	3.51539e+06	1.46538e+07	1.30964e+07	1.36281e+07	1.27716e+07	1.38339e+07	2.63875e+07
Q6GSS7;Q64523;Q8CGP5;Q8BFU2;Q8CGP6;C0HKE9;C0HKE8;C0HKE7;C0HKE6;C0HKE5;C0HKE4;C0HKE3;C0HKE2;C0HKE1;Q8CGP7;Q3THW5;P0C0S6;P27661	P27661	Hist2h2aa1;H2ac20;Hist1h2af;H2ac25;H2ac12;Hist1h2ap;Hist1h2ao;Hist1h2an;H2ac13;H2ac11;H2ac8;H2ac7;H2ac6;H2ac4;H2ac15;H2az2;H2az1;H2ax	Histone H2A type 2-A;Histone H2A type 2-C;Histone H2A type 1-F;Histone H2A type 3;Histone H2A type 1-H;Histone H2A type 1-P;Histone H2A type 1-O;Histone H2A type 1-N;Histone H2A type 1-I;Histone H2A type 1-G;Histone H2A type 1-E;Histone H2A type 1-D;Histone H2A type 1-C;Histone H2A type 1-B;Histone H2A type 1-K;Histone H2A.V;Histone H2A.Z;Histone H2AX	14	6.75368e-05	0.000155617	3.4199	1.77395	4.17046	TRUE	49067269	46154207	50946258	32169303	39514799	36293169	16121836	1.29197e+07	26395651	25230010	18999350	3.03839e+07	2.77516e+07	3.09103e+07	2.83136e+07	1.88687e+07	2.17374e+07	2.00252e+07	7.68381e+07	8.51492e+07	6.73057e+07	6.59935e+07	8.40057e+07	1.25508e+08
Q91ZX7	Q91ZX7	Lrp1	Prolow-density lipoprotein receptor-related protein 1;Low-density lipoprotein receptor-related protein 1 85 kDa subunit;Low-density lipoprotein receptor-related protein 1 515 kDa subunit;Low-density lipoprotein receptor-related protein 1 intracellular domain	25	0.000203086	0.000410821	3.37193	1.75358	3.69232	TRUE	1.91199e+06	1.16314e+06	1.96333e+06	1.81794e+06	942572	836583	336075	348125	1.15697e+06	1.25421e+06	887092	678684	1.08139e+06	778975	1.09113e+06	1.0663e+06	518516	461595	1.60176e+06	2.29437e+06	2.95013e+06	3.2806e+06	3.92228e+06	2.80346e+06
Q8VC12	Q8VC12	Uroc1	Urocanate hydratase	3	0.0359667	0.0454215	3.27717	1.71245	1.4441	FALSE	57381	73528	138118	98035	7496.1	12625.1	14346.2	19074.3	84831	79016	28723	0	32453.7	49243.1	76759.7	57501.7	4123.66	6966.05	68375.2	125712	216309	206680	126999	0
P28653	P28653	Bgn	Biglycan	2	0.0259011	0.033508	3.26789	1.70836	1.58668	FALSE	105451	21238	117944	121987	8527.9	8671.8	23830	34385	21916	71573	16593	15424.9	59641.3	14223.5	65547.9	71550.6	4691.26	4784.77	113576	226619	55883.1	187212	73366	63716.1
Q3TTY5	Q3TTY5	Krt2	Keratin, type II cytoskeletal 2 epidermal	8	0.253486	0.283045	3.17656	1.66746	0.596046	FALSE	2727113	1.14094e+06	631865	2.84363e+06	333779	4763823	408363	120039	718728	812540	390658	3449894	1.54241e+06	764109	351162	1.66791e+06	183614	2.6285e+06	1.94629e+06	791137	1.83267e+06	2.12534e+06	1.72729e+06	1.42506e+07
Q9JHK0	Q9JHK0	Prl2a1	Prolactin-2A1	3	0.121373	0.141602	3.1442	1.65269	0.915877	FALSE	196558	125277	129856	156985	62709.3	77382.8	37348.2	8914.2	6887.7	43358.9	130632	103409	111170	83900.4	72168.1	92078.4	34496.9	42696.9	178005	58750.4	17562.8	113413	577590	427155
Q99LD4	Q99LD4	Gps1	COP9 signalosome complex subunit 1	11	0.000126143	0.000270368	3.14075	1.65111	3.89914	TRUE	1087489	490274	1188176	734802	1210084	886243	313541	187917	930094	740236	393288	299590	615066	328346	660334	430993	665677	488995	1.49436e+06	1.2385e+06	2.37163e+06	1.93622e+06	1.73893e+06	1.23753e+06
P29391;P49945	P29391	Ftl1;Ftl2	Ferritin light chain 1;Ferritin light chain 2	16	5.38078e-06	1.80723e-05	3.10751	1.63576	5.26915	TRUE	28351523	2.42857e+07	35543479	27732917	17420319	23694587	10093624	6432240	24759097	16174367	9294652	11057440	1.60351e+07	1.62646e+07	1.97535e+07	1.62665e+07	9.58305e+06	1.30738e+07	4.81071e+07	4.23926e+07	6.31327e+07	4.23069e+07	4.10963e+07	4.56753e+07
Q91YP3	Q91YP3	Dera	Deoxyribose-phosphate aldolase	6	0.00229922	0.00364473	3.07503	1.6206	2.63842	TRUE	378058	299520	442674	347359	477097	435125	103699	32347.6	361386	320078	198934	207460	213823	200594	246018	203741	262455	240085	494238	213192	921490	837220	879587	856963
Q9Z2W0	Q9Z2W0	Dnpep	Aspartyl aminopeptidase	18	0.00221803	0.00352657	3.00796	1.58879	2.65403	TRUE	5927041	4086540	7042556	6396457	4847833	4449337	2017849	1.33245e+06	6034177	4462308	1.41661e+06	1.22478e+06	3.35224e+06	2.73683e+06	3.91393e+06	3.7518e+06	2.66683e+06	2.45497e+06	9.61724e+06	8.78169e+06	1.53864e+07	1.16719e+07	6.26356e+06	5.05925e+06
Q3THW5;P0C0S6	Q3THW5	H2az2;H2az1	Histone H2A.V;Histone H2A.Z	3	1.13516e-06	4.91863e-06	2.99522	1.58266	5.94494	TRUE	4027870	3275780	4018400	3476290	3449790	3356460	1215604	904644	2334600	2029910	1428070	1958340	2.2781e+06	2.19385e+06	2.23324e+06	2.03899e+06	1.89776e+06	1.85197e+06	5.79367e+06	5.96219e+06	5.95295e+06	5.30959e+06	6.31421e+06	8.08938e+06
P10518	P10518	Alad	Delta-aminolevulinic acid dehydratase	16	6.30094e-05	0.000146298	2.99431	1.58222	4.20059	TRUE	4455371	3543673	5452110	4820840	4443980	4354680	2084137	1168356	4007940	2714428	1346111	1404305	2.51988e+06	2.37326e+06	3.03004e+06	2.82763e+06	2.44467e+06	2.40275e+06	9.93318e+06	7.70022e+06	1.02198e+07	7.10006e+06	5.95183e+06	5.80081e+06
P09528	P09528	Fth1	Ferritin heavy chain;Ferritin heavy chain, N-terminally processed	17	0.00103393	0.00177712	2.95985	1.56553	2.98551	TRUE	12478347	11351026	21166240	18193160	6692849	8732560	4715709	3.34169e+06	13888160	9227892	3543240	3688264	7.05754e+06	7.602e+06	1.17632e+07	1.06711e+07	3.68179e+06	4.81829e+06	2.24755e+07	2.20239e+07	3.54131e+07	2.41372e+07	1.56664e+07	1.52352e+07
O88543	O88543	Cops3	COP9 signalosome complex subunit 3	11	8.46545e-05	0.000189902	2.94418	1.55786	4.07235	TRUE	1386151	990527	1615165	1286400	1713021	1369666	388150	215821	1084992	975355	581134	717868	783984	663375	897635	754529	942346	755729	1.84996e+06	1.4224e+06	2.7666e+06	2.55121e+06	2.56948e+06	2.96532e+06
P68433;P84228	P68433	H3c1;H3c2	Histone H3.1;Histone H3.2	12	6.33906e-05	0.000146941	2.86956	1.52083	4.19798	TRUE	42296111	38719489	40714966	3.92832e+07	3.6927e+07	31319169	9.97719e+06	9056270	2.26755e+07	2.1164e+07	1.60859e+07	21895685	2.3922e+07	2.59312e+07	2.26275e+07	2.30413e+07	2.03138e+07	1.72807e+07	4.75521e+07	5.96867e+07	5.78198e+07	5.53581e+07	7.11239e+07	9.04452e+07
P62806	P62806	H4c1	Histone H4	16	4.00759e-05	9.92422e-05	2.85983	1.51593	4.39712	TRUE	120935871	108690994	109013116	112541369	89060973	8.64716e+07	34841930	28603329	52935291	52675110	3.96739e+07	58011971	6.83993e+07	7.27924e+07	6.05845e+07	6.60103e+07	4.89931e+07	4.77118e+07	1.6606e+08	1.88514e+08	1.34979e+08	1.37781e+08	1.75418e+08	2.39632e+08
P09535	P09535	Igf2	Insulin-like growth factor II;Insulin-like growth factor II;Preptin	3	0.00358618	0.00545449	2.82071	1.49606	2.44537	TRUE	927190	357280	767620	875930	258404	299590	195253	220400	338110	359630	253520	88839	524403	239277	426608	513770	142150	165302	930593	1.45258e+06	862139	940675	1.12094e+06	366970
P02535	P02535	Krt10	Keratin, type I cytoskeletal 10	7	0.310877	0.342085	2.80771	1.4894	0.507412	FALSE	2119444	897312	1352080	2447450	173719	4668793	151615	73338	743630	910061	222374	2960420	1.19872e+06	600947	751425	1.43553e+06	95564.2	2.57606e+06	722610	483345	1.89617e+06	2.38042e+06	983227	1.22287e+07
P63085	P63085	Mapk1	Mitogen-activated protein kinase 1	18	1.5808e-05	4.48545e-05	2.78689	1.47866	4.80112	TRUE	6506799	5759800	7018049	6924756	6766138	5914092	1672089	1219847	5005465	4819700	2363518	2622668	3.68014e+06	3.85745e+06	3.90031e+06	4.06166e+06	3.7221e+06	3.26317e+06	7.96932e+06	8.03958e+06	1.27633e+07	1.26068e+07	1.04503e+07	1.08335e+07
Q9JIF0	Q9JIF0	Prmt1	Protein arginine N-methyltransferase 1	19	0.000171184	0.000353879	2.7553	1.46221	3.76654	TRUE	3162338	2.44458e+06	3010458	3055958	5023034	4185666	935366	528997	2122136	2334398	1705394	1.44339e+06	1.78857e+06	1.63718e+06	1.67308e+06	1.79245e+06	2.76321e+06	2.30949e+06	4.45803e+06	3.48643e+06	5.41119e+06	6.10603e+06	7.5404e+06	5.96227e+06
Q8R5C5	Q8R5C5	Actr1b	Beta-centractin	17	1.4983e-06	6.14087e-06	2.74192	1.45519	5.8244	TRUE	4953389	3844992	4842558	4019940	4522657	4561982	1.2688e+06	858705	3341843	2.9939e+06	1.56219e+06	1.77786e+06	2.80155e+06	2.57506e+06	2.69127e+06	2.35787e+06	2.48795e+06	2.51713e+06	6.04721e+06	5.65943e+06	8.52129e+06	7.83107e+06	6.90722e+06	7.34387e+06
Q8VED9	Q8VED9	Lgalsl	Galectin-related protein	2	0.0152291	0.0204113	2.73839	1.45333	1.81733	FALSE	56850	23263.6	59183	60518	38514	29841	0	13068	30411	29856	23919	17810	32153.4	15580.1	32891.2	35496.4	21186.8	16465.1	0	86126.6	77544.4	78093.6	105758	73568.3
P52480	P52480	Pkm	Pyruvate kinase PKM	52	2.53959e-06	9.52247e-06	2.73401	1.45102	5.59524	TRUE	70185156	62381676	73578034	63973704	86922771	94124856	2.0831e+07	1.48518e+07	4.71993e+07	44496418	2.91725e+07	3.55789e+07	3.96956e+07	4.17782e+07	4.08913e+07	3.75233e+07	4.78169e+07	5.19345e+07	9.92823e+07	9.78828e+07	1.20352e+08	1.16388e+08	1.28986e+08	1.46967e+08
Q9ET01	Q9ET01	Pygl	Glycogen phosphorylase, liver form	42	0.0010953	0.00187048	2.72995	1.44888	2.96047	TRUE	7974459	6435484	9911984	8654430	5569356	5.21037e+06	1.65557e+06	1.21368e+06	5.94345e+06	6530555	2527475	2393109	4.51022e+06	4.30997e+06	5.50863e+06	5.07619e+06	3.06375e+06	2.87488e+06	7.89061e+06	7.99895e+06	1.51551e+07	1.70818e+07	1.11752e+07	9.88529e+06
Q8VBV7	Q8VBV7	Cops8	COP9 signalosome complex subunit 8	3	0.00509322	0.00751232	2.70108	1.43354	2.29301	TRUE	477027	128470	361132	259960	308595	232491	66790	24571	202043	241728	103530	153641	269799	86038.8	200701	152478	169760	128280	318327	161939	515185	632282	457758	634650
Q91ZJ5	Q91ZJ5	Ugp2	UTP--glucose-1-phosphate uridylyltransferase	30	1.17737e-06	5.05506e-06	2.6934	1.42943	5.92909	TRUE	12975321	12139273	13277879	10651081	13522422	14521389	4648190	2.9816e+06	9463287	5976410	4316702	4.67896e+06	7.33863e+06	8.1299e+06	7.37924e+06	6.24731e+06	7.43879e+06	8.01235e+06	2.21537e+07	1.96507e+07	2.41302e+07	1.56323e+07	1.90863e+07	1.93276e+07
Q3UV17;Q6IME9	Q3UV17	Krt76;Krt72	Keratin, type II cytoskeletal 2 oral;Keratin, type II cytoskeletal 72	2	0.0763729	0.0919075	2.66389	1.41354	1.11706	FALSE	1020560	529246	357610	1104108	201090	1261962	199444	138740	249350	274320	179450	695820	577212	354446	198743	647606	110621	696302	950566	914387	635812	717532	793438	2.87425e+06
P32921	P32921	Wars1	Tryptophan--tRNA ligase, cytoplasmic;T1-TrpRS;T2-TrpRS	29	0.00738019	0.0105375	2.62686	1.39334	2.13193	FALSE	6842088	5.91282e+06	6231167	5328679	11558864	12941159	1661647	1.1323e+06	4.21688e+06	4.00418e+06	3483508	5.16227e+06	3.86977e+06	3.95993e+06	3.463e+06	3.1255e+06	6.35862e+06	7.14044e+06	7.91955e+06	7.46258e+06	1.07525e+07	1.04736e+07	1.54023e+07	2.1324e+07
Q8QZY1	Q8QZY1	Eif3l	Eukaryotic translation initiation factor 3 subunit L	15	3.84184e-06	1.36606e-05	2.62286	1.39114	5.41546	TRUE	2629390	2284253	3383627	2653402	4026287	3271140	825808	537050	2091677	1915772	1027167	1236830	1.48714e+06	1.52981e+06	1.88047e+06	1.55633e+06	2.21489e+06	1.80489e+06	3.93587e+06	3.53951e+06	5.33352e+06	5.01104e+06	4.54162e+06	5.10901e+06
Q6P5F9	Q6P5F9	Xpo1	Exportin-1	31	1.11999e-05	3.31079e-05	2.6122	1.38527	4.95079	TRUE	4654778	3439099	4587143	4.45262e+06	6378579	5556543	1.32783e+06	843470	3.23961e+06	3173729	1952276	1565857	2.63266e+06	2.30323e+06	2.54933e+06	2.61165e+06	3.50891e+06	3.06589e+06	6.32853e+06	5.55901e+06	8.2606e+06	8.30144e+06	8.63199e+06	6.46814e+06
Q9DBZ5	Q9DBZ5	Eif3k	Eukaryotic translation initiation factor 3 subunit K	5	0.00175299	0.00285788	2.56884	1.36112	2.75622	TRUE	870220	850247	595312	1030277	1049788	990097	204115	142544	502996	418288	357389	519768	492182	569427	330847	604301	577497	546298	972830	939457	1.28258e+06	1.09411e+06	1.5802e+06	2.14702e+06
Q6PEB6	Q6PEB6	Mob4	MOB-like protein phocein	6	0.00395577	0.00597018	2.56224	1.35741	2.40277	TRUE	418040	217244	557741	405153	343238	279983	139211	83902	301130	265104	76841	59030	236436	145493	309967	237640	188818	154484	663492	552969	767845	693426	339753	243837
P08030	P08030	Aprt	Adenine phosphoribosyltransferase	12	5.43664e-07	2.69734e-06	2.56057	1.35646	6.26467	TRUE	7677934	6410979	9314550	8353962	7761587	6834755	2.48206e+06	1.62263e+06	4748345	5189841	2471653	2.26816e+06	4.34251e+06	4.29355e+06	5.1766e+06	4.89996e+06	4.26971e+06	3.77116e+06	1.18297e+07	1.06942e+07	1.21077e+07	1.35749e+07	1.09284e+07	9.36916e+06
Q07797	Q07797	Lgals3bp	Galectin-3-binding protein	16	0.000250168	0.000496126	2.53547	1.34225	3.60177	TRUE	3337067	2891279	3645956	3127573	2955769	2991431	829426	426333	1967097	2021168	977898	1.54985e+06	1.88739e+06	1.93634e+06	2.02626e+06	1.83446e+06	1.62599e+06	1.65056e+06	3.95311e+06	2.80981e+06	5.01586e+06	5.28672e+06	4.32378e+06	6.40201e+06
O09043	O09043	Napsa	Napsin-A	7	0.0456711	0.0568644	2.49872	1.32119	1.34036	FALSE	4377151	5066719	6786007	6518563	230125	250977	1662968	1202229	3091314	2789639	621327	127965	2.47564e+06	3.39328e+06	3.77135e+06	3.82342e+06	126594	138480	7.92585e+06	7.92347e+06	7.88248e+06	7.29679e+06	2.7472e+06	528591
P50247	P50247	Ahcy	Adenosylhomocysteinase	20	3.25854e-05	8.29367e-05	2.49859	1.32111	4.48698	TRUE	5.31243e+06	4355086	6153290	5713609	5578970	5440302	1.2068e+06	974932	3598030	3816986	1.80221e+06	1834324	3.00462e+06	2.91668e+06	3.41972e+06	3.35128e+06	3.06903e+06	3.00175e+06	5.7517e+06	6.42543e+06	9.17454e+06	9.984e+06	7.96847e+06	7.5771e+06
P68040	P68040	Rack1	Small ribosomal subunit protein RACK1;Small ribosomal subunit protein RACK1, N-terminally processed	21	1.44304e-05	4.13605e-05	2.49773	1.32062	4.84072	TRUE	17561021	15185840	17834644	17253409	23469311	21686239	4486649	3470781	10273892	1.0714e+07	7974317	6.93335e+06	9.93222e+06	1.01702e+07	9.91169e+06	1.01199e+07	1.29106e+07	1.19656e+07	2.13838e+07	2.28747e+07	2.61972e+07	2.80244e+07	3.52585e+07	2.86398e+07
Q8K1B8	Q8K1B8	Fermt3	Fermitin family homolog 3	16	7.03096e-06	2.23746e-05	2.49707	1.32024	5.15299	TRUE	2509467	1507568	2036676	2310482	1823211	1.68362e+06	483956	346966	1259904	1257969	651808	755688	1.41931e+06	1.00965e+06	1.13189e+06	1.3552e+06	1.00296e+06	928955	2.30658e+06	2.28673e+06	3.2126e+06	3.29044e+06	2.88197e+06	3.12155e+06
P61082	P61082	Ube2m	NEDD8-conjugating enzyme Ubc12	6	0.000200803	0.000406979	2.48575	1.31368	3.69723	TRUE	663737	564896	700087	589109	739455	801204	146523	203467	312928	318258	216696	286107	375399	378322	389077	345538	406780	442074	698341	1.34098e+06	797928	832460	958122	1.18183e+06
P97470	P97470	Ppp4c	Serine/threonine-protein phosphatase 4 catalytic subunit	3	3.74728e-08	3.49361e-07	2.47334	1.30646	7.42628	TRUE	303984	193697	311768	223420	352704	273970	90935	60048	139340	146568	93622	89753	171928	129723	173266	131045	194025	151166	433404	395755	355300	383374	413950	370746
Q9DCH4	Q9DCH4	Eif3f	Eukaryotic translation initiation factor 3 subunit F	10	0.000122914	0.000264001	2.46183	1.29973	3.9104	TRUE	1730575	1520768	1780350	1739228	2416132	2235676	394998	310177	1204254	1172137	787594	636025	978784	1.01849e+06	989438	1.02013e+06	1.32913e+06	1.23356e+06	1.88259e+06	2.04427e+06	3.0707e+06	3.06593e+06	3.48235e+06	2.62725e+06
P16125	P16125	Ldhb	L-lactate dehydrogenase B chain	10	0.000136624	0.000289345	2.45074	1.29322	3.86447	TRUE	2321327	1729092	2377705	2365456	1717341	1891050	611747	610855	886084	961663	779908	581486	1.3129e+06	1.15801e+06	1.32142e+06	1.38744e+06	944723	1.04341e+06	2.91564e+06	4.02593e+06	2.25941e+06	2.5154e+06	3.44836e+06	2.40196e+06
Q8BFQ4	Q8BFQ4	Wdr82	WD repeat-containing protein 82	4	2.21695e-06	8.5261e-06	2.4424	1.2883	5.65424	TRUE	503534	371491	402168	409619	508359	536109	124996	94238	200489	246768	154198	190309	284790	248795	223507	240259	279652	295804	595742	621089	511223	645465	681787	786116
Q8R016	Q8R016	Blmh	Bleomycin hydrolase	16	0.00290939	0.00453069	2.42057	1.27535	2.5362	TRUE	1.66338e+06	1.37837e+06	1923290	1601053	1.64145e+06	1355894	729674	254578	1186120	733054	359605	407029	940782	923123	1.06888e+06	939086	902973	748131	3.47769e+06	1.67783e+06	3.02446e+06	1.91743e+06	1.58999e+06	1.68133e+06
Q9CY64	Q9CY64	Blvra	Biliverdin reductase A	10	0.00155107	0.00256316	2.4186	1.27417	2.80937	TRUE	920631	788635	950538	859994	998432	839591	208532	119038	678241	682293	268271	243199	520694	528164	528266	504423	549245	463254	993881	784538	1.72943e+06	1.78466e+06	1.18616e+06	1.00459e+06
Q810J1	Q810J1	Psg22	Pregnancy-specific glycoprotein 22	3	0.00350653	0.00534293	2.41526	1.27218	2.45512	TRUE	907445	601070	847675	743547	159008	73631	200892	104765	397083	321831	179171	101182	513236	402548	471099	436122	87471.5	40626.8	957468	690469	1.01251e+06	841805	792205	417956
P62827;Q61820	P62827	Ran;Rasl2-9	GTP-binding nuclear protein Ran;GTP-binding nuclear protein Ran, testis-specific isoform	15	8.5302e-05	0.000191051	2.39614	1.26071	4.06904	TRUE	10154988	8090260	11030267	9823680	12810830	12137943	2321607	1721503	5347267	5892401	4168019	4427065	5.74349e+06	5.4182e+06	6.13012e+06	5.76201e+06	7.04734e+06	6.69725e+06	1.1065e+07	1.13458e+07	1.36349e+07	1.54126e+07	1.84289e+07	1.8287e+07
Q8VCM7	Q8VCM7	Fgg	Fibrinogen gamma chain	19	0.0927521	0.109934	2.38932	1.2566	1.03268	FALSE	2416077	1.99094e+06	3265841	7944738	1047258	1.00279e+06	953883	730531	2524980	2763333	219858	150236	1.36649e+06	1.33337e+06	1.81501e+06	4.65993e+06	576105	553304	4.54629e+06	4.81467e+06	6.43839e+06	7.22798e+06	972103	620585
P09411	P09411	Pgk1	Phosphoglycerate kinase 1	29	9.59059e-06	2.91636e-05	2.37981	1.25084	5.01815	TRUE	34722371	28629984	35923045	3.18426e+07	39721122	3.78861e+07	8565867	5.53583e+06	19037192	18197322	1.21591e+07	14249538	1.96384e+07	1.9174e+07	1.99644e+07	1.8677e+07	2.18509e+07	2.09041e+07	4.08257e+07	3.64847e+07	4.85425e+07	4.75983e+07	5.37614e+07	5.8861e+07
P53657	P53657	Pklr	Pyruvate kinase PKLR	22	0.0476771	0.0591709	2.37363	1.24709	1.32169	FALSE	1596485	1.21709e+06	2.36582e+06	1.75982e+06	637948	495421	354968	183093	1293097	1197342	187429	235912	902945	815108	1.31482e+06	1.03221e+06	350940	273355	1.69181e+06	1.2067e+06	3.29724e+06	3.13186e+06	828719	974490
Q8R3C6	Q8R3C6	Rbm19	Probable RNA-binding protein 19	3	0.00952326	0.0132495	2.36835	1.24388	2.02121	FALSE	692234	224259	1404264	537574	763798	418126	157520	109370	502010	482300	221090	103810	391516	150190	780426	315310	420171	230706	750754	720819	1.28006e+06	1.26154e+06	977550	428811
O88342	O88342	Wdr1	WD repeat-containing protein 1	32	1.46751e-06	6.02632e-06	2.36137	1.23962	5.83342	TRUE	18192454	16156213	19935811	19536011	20101834	16879695	4.79731e+06	3221806	10640262	1.18172e+07	5688233	5781800	1.02893e+07	1.08201e+07	1.10794e+07	1.14587e+07	1.10582e+07	9.31357e+06	2.28644e+07	2.12338e+07	2.71314e+07	3.09101e+07	2.51505e+07	2.38831e+07
P14869	P14869	Rplp0	Large ribosomal subunit protein uL10	18	2.23572e-06	8.58273e-06	2.34943	1.23231	5.65058	TRUE	14818265	12478308	16140888	14932411	20420191	16950156	3958943	2.81422e+06	7887604	8.25721e+06	5747604	6004340	8.38096e+06	8.35696e+06	8.97037e+06	8.7585e+06	1.12333e+07	9.35245e+06	1.88687e+07	1.85475e+07	2.01124e+07	2.15982e+07	2.5413e+07	2.48023e+07
Q91X20	Q91X20	Ash2l	Set1/Ash2 histone methyltransferase complex subunit ASH2	2	0.0103704	0.0143293	2.33794	1.22524	1.98421	FALSE	107995	56943	81078	72256	102203	88539	24802.6	9146.5	17258	57163	35546	37007	61080.2	38135.8	45059.5	42381.2	56222.7	48852.4	118211	60281.4	44005.8	149520	157167	152866
Q9DCE5	Q9DCE5	Pak1ip1	p21-activated protein kinase-interacting protein 1	5	0.0487982	0.0604386	2.32737	1.2187	1.3116	FALSE	244001	200692	295744	147355	486105	414608	24180.9	20013.7	168072	185329	167167	114474	138003	134407	164361	86430	267410	228765	115248	131903	428563	484760	739127	472861
P80318	P80318	Cct3	T-complex protein 1 subunit gamma	29	0.000150814	0.00031624	2.32728	1.21864	3.82156	TRUE	12054784	9807435	11652714	11800562	14825831	12967689	2385935	1.83903e+06	6.48439e+06	6785257	4489924	4923935	6.81798e+06	6.56823e+06	6.47605e+06	6.92153e+06	8.1558e+06	7.15508e+06	1.13716e+07	1.21204e+07	1.65344e+07	1.7748e+07	1.98522e+07	2.03395e+07
Q9Z0N1	Q9Z0N1	Eif2s3x	Eukaryotic translation initiation factor 2 subunit 3, X-linked	21	0.000309215	0.00060059	2.32299	1.21599	3.50974	TRUE	4522071	3949034	4502907	4345430	6006298	5516296	900044	710470	2.62549e+06	2715467	1636938	2071714	2.55761e+06	2.64474e+06	2.50251e+06	2.54878e+06	3.30411e+06	3.04368e+06	4.28969e+06	4.68246e+06	6.69468e+06	7.10278e+06	7.23772e+06	8.5577e+06
Q8BJY1	Q8BJY1	Psmd5	26S proteasome non-ATPase regulatory subunit 5	15	0.000457563	0.000855435	2.31846	1.21317	3.33955	TRUE	2408035	1788211	2489565	2219103	2540651	2203035	452540	362898	1548962	1555001	565213	763434	1.36194e+06	1.1976e+06	1.38359e+06	1.3016e+06	1.39763e+06	1.21555e+06	2.15684e+06	2.39173e+06	3.94967e+06	4.06738e+06	2.49909e+06	3.15354e+06
P07309	P07309	Ttr	Transthyretin	4	0.244093	0.273059	2.31446	1.21068	0.612445	FALSE	850638	451277	903149	878957	614477	517876	557453	240400	65139	402455	20063.9	15213	481107	302229	501929	515546	338029	285744	2.65687e+06	1.58439e+06	166097	1.05269e+06	88712.6	62840.8
Q8BV13	Q8BV13	Cops7b	COP9 signalosome complex subunit 7b	2	0.0453759	0.0565299	2.29904	1.20103	1.34317	FALSE	73417	83539	112700	104518	107652	120138	27240.1	0	66666	91607	22868	38015	41523.4	55947.7	62633.5	61304.3	59220.2	66287.6	129829	0	169990	239614	101111	157030
P28474	P28474	Adh5	Alcohol dehydrogenase class-3	18	8.77868e-05	0.000195687	2.29201	1.19661	4.05657	TRUE	4514834	3912291	5380599	5224173	4529899	4436854	1100214	757310	3144499	2923067	1340140	1266950	2.55351e+06	2.62014e+06	2.99029e+06	3.0642e+06	2.49193e+06	2.44809e+06	5.24371e+06	4.99117e+06	8.01809e+06	7.64579e+06	5.92543e+06	5.23343e+06
P68368	P68368	Tuba4a	Tubulin alpha-4A chain	4	0.0056669	0.0082779	2.27974	1.18887	2.24665	TRUE	1509280	987860	1259200	1358410	850580	1388810	174896	188099	473959	690710	546470	526558	853624	661589	699806	796765	467911	766292	833569	1.23969e+06	1.20854e+06	1.80667e+06	2.41622e+06	2.17507e+06
Q61312	Q61312	Tfap2c	Transcription factor AP-2 gamma	3	0.218068	0.245827	2.2763	1.18669	0.661407	FALSE	0	6006.6	66132	0	150719	125888	19283	8062.1	56849	57218.9	0	0	0	4022.73	36753.2	0	82911.7	69460.2	91904.4	53134.5	144958	149666	0	0
Q61490	Q61490	Alcam	CD166 antigen	2	0.0018484	0.00299553	2.27619	1.18662	2.7332	TRUE	740709	467219	651768	616577	540310	438488	171100	86241	300380	286310	107210	282760	418933	312905	362223	361649	297229	241941	815477	568384	765933	748894	474029	1.16801e+06
Q8R146	Q8R146	Apeh	Acylamino-acid-releasing enzyme	19	0.00579213	0.00844917	2.27177	1.18382	2.23716	TRUE	1923198	1286299	2061627	1745426	1668939	1721026	412939	197250	1481713	1.05761e+06	387761	501748	1.08773e+06	861459	1.14576e+06	1.02377e+06	918096	949596	1.9681e+06	1.30001e+06	3.77819e+06	2.76635e+06	1.71449e+06	2.07259e+06
Q9ERG2	Q9ERG2	Strn3	Striatin-3	4	0.00878195	0.0123161	2.26643	1.18042	2.05641	FALSE	425289	354746	452788	378034	370372	381248	109949	63302	289660	308843	70481	71592.2	240536	237580	251639	221733	203745	210358	524026	417201	738598	807833	311632	295728
P57780	P57780	Actn4	Alpha-actinin-4	68	0.0215321	0.0281926	2.26614	1.18024	1.66691	FALSE	45638862	36294290	47923597	4.54321e+07	3.57888e+07	3.31183e+07	1.89095e+07	1.15205e+07	24523851	1.36087e+07	6.44843e+06	6694885	2.58126e+07	2.4307e+07	2.66338e+07	2.66479e+07	1.96877e+07	1.82734e+07	9.01243e+07	7.59275e+07	6.25328e+07	3.55958e+07	2.85117e+07	2.76548e+07
O55060	O55060	Tpmt	Thiopurine S-methyltransferase	2	0.000153695	0.000321645	2.26599	1.18014	3.81334	TRUE	95499	54899	123271	108438	115508	118081	27718.9	16531.3	59680	65952	31053.6	22669	54012.6	36766.9	68508.4	63603.5	63541.8	65152.6	132111	108952	152177	172509	137304	93639.6
O88544	O88544	Cops4	COP9 signalosome complex subunit 4	16	0.000158166	0.000329538	2.24877	1.16913	3.80089	TRUE	2368689	1386317	2145011	2088530	2521027	2160614	555585	254882	1.30934e+06	1131872	733264	597072	1.33969e+06	928443	1.1921e+06	1.22501e+06	1.38684e+06	1.19214e+06	2.64796e+06	1.67984e+06	3.33867e+06	2.96061e+06	3.24213e+06	2.46635e+06
O08553	O08553	Dpysl2	Dihydropyrimidinase-related protein 2	30	1.95464e-05	5.32878e-05	2.23636	1.16115	4.70893	TRUE	22112810	18322706	19318493	17494968	18247930	16914186	4.77651e+06	3.08407e+06	11907433	1.09644e+07	4958055	5237734	1.25066e+07	1.22711e+07	1.07363e+07	1.02615e+07	1.00383e+07	9.3326e+06	2.27653e+07	2.0326e+07	3.03625e+07	2.86794e+07	2.1922e+07	2.16357e+07
Q99JX4	Q99JX4	Eif3m	Eukaryotic translation initiation factor 3 subunit M	17	6.34446e-06	2.06826e-05	2.22983	1.15693	5.19761	TRUE	3685803	2652701	3686956	2926242	4823263	3814345	895450	538694	1899835	1.73144e+06	1213392	1224718	2.08463e+06	1.77656e+06	2.04904e+06	1.71637e+06	2.65331e+06	2.10461e+06	4.26779e+06	3.55034e+06	4.84435e+06	4.52887e+06	5.36501e+06	5.05898e+06
Q9Z2N8	Q9Z2N8	Actl6a	Actin-like protein 6A	10	0.00132174	0.00222493	2.22573	1.15428	2.87885	TRUE	972453	764689	904070	1034340	1118943	1080741	195700	101617	615123	631965	315478	317383	550003	512127	502441	606685	615539	596312	932722	669725	1.56849e+06	1.65302e+06	1.39489e+06	1.31103e+06
Q8BX94	Q8BX94	Osbpl2	Oxysterol-binding protein-related protein 2	2	0.00376494	0.00571205	2.22475	1.15364	2.42424	TRUE	24541	35079	26491	58302	58613	20911	8415.7	5736.6	20920.3	27454	7445	12925	13880	23493.1	14722.5	34196.6	32243.5	11537.9	40109.9	37807.9	53344.2	71810.7	32918.1	53389.7
Q922H4	Q922H4	Gmppa	Mannose-1-phosphate guanyltransferase alpha	9	0.00142632	0.00237925	2.20564	1.1412	2.84578	TRUE	763774	511076	869007	835483	628375	699410	132243	104533	498948	466274	178678	209719	431978	342277	482955	490046	345674	385908	630283	688943	1.27226e+06	1.21962e+06	790023	866294
Q922U2	Q922U2	Krt5	Keratin, type II cytoskeletal 5	21	0.0627032	0.0764331	2.19926	1.13702	1.20271	FALSE	4584499	2985322	2836772	6203609	553250	5.91382e+06	1.0767e+06	742036	1.10155e+06	1.17637e+06	697911	2.52279e+06	2.59292e+06	1.99933e+06	1.57655e+06	3.63868e+06	304347	3.26302e+06	5.13164e+06	4.8905e+06	2.80882e+06	3.07699e+06	3.08581e+06	1.0421e+07
Q3U1J4	Q3U1J4	Ddb1	DNA damage-binding protein 1	43	4.81474e-05	0.000116244	2.1932	1.13304	4.31743	TRUE	5.72836e+06	4.98066e+06	5737611	5.46573e+06	8629461	7591957	1.63494e+06	1.04881e+06	3.23421e+06	4016493	1.8534e+06	1547586	3.23986e+06	3.33564e+06	3.1887e+06	3.20588e+06	4.74713e+06	4.18895e+06	7.79226e+06	6.91232e+06	8.24685e+06	1.05058e+07	8.19479e+06	6.39266e+06
Q99JY9	Q99JY9	Actr3	Actin-related protein 3	22	8.77686e-05	0.000195687	2.19292	1.13285	4.05666	TRUE	10645130	9805468	12530052	11591639	1.09379e+07	11462105	3241570	1654714	5674657	7177275	3.22803e+06	2657249	6.02071e+06	6.56691e+06	6.96363e+06	6.79899e+06	6.01701e+06	6.32435e+06	1.54496e+07	1.09056e+07	1.44697e+07	1.87734e+07	1.42728e+07	1.09764e+07
Q9D8W5	Q9D8W5	Psmd12	26S proteasome non-ATPase regulatory subunit 12	22	0.000245432	0.000488561	2.19108	1.13164	3.61007	TRUE	3022799	2688736	2962222	3.04067e+06	3840631	3571085	639229	411143	1792790	1.81331e+06	1.13849e+06	980024	1.70964e+06	1.8007e+06	1.64627e+06	1.78348e+06	2.11276e+06	1.97039e+06	3.04662e+06	2.7097e+06	4.5714e+06	4.74302e+06	5.03386e+06	4.04822e+06
P62715;P63330	P63330	Ppp2cb;Ppp2ca	Serine/threonine-protein phosphatase 2A catalytic subunit beta isoform;Serine/threonine-protein phosphatase 2A catalytic subunit alpha isoform	13	0.000190342	0.000388748	2.17295	1.11965	3.72047	TRUE	2327209	1947236	2519537	2538713	2861689	2762907	467545	468297	1568579	1478004	685267	604046	1.31623e+06	1.3041e+06	1.40024e+06	1.48906e+06	1.57424e+06	1.52447e+06	2.22836e+06	3.08638e+06	3.99969e+06	3.86598e+06	3.02991e+06	2.49515e+06
Q9QXG2	Q9QXG2	Chm	Rab proteins geranylgeranyltransferase component A 1	3	0.0595402	0.0728076	2.16614	1.11513	1.22519	FALSE	69227	88834	102763	143824	152034	114919	21956	0	91526	83968	34193.4	31423	39153.6	59493.8	57111	84358.9	83635.1	63407.9	104644	0	233380	219633	151186	129800
Q60710	Q60710	Samhd1	Deoxynucleoside triphosphate triphosphohydrolase SAMHD1	50	0.00703712	0.0100952	2.15325	1.10652	2.15261	FALSE	21154349	20394968	2.075e+07	17393515	37394203	44982410	5.14025e+06	4.13483e+06	1.07702e+07	9.39919e+06	1.03385e+07	1.21527e+07	1.19645e+07	1.36589e+07	1.15319e+07	1.0202e+07	2.05708e+07	2.48196e+07	2.44989e+07	2.72512e+07	2.74627e+07	2.45852e+07	4.57115e+07	5.01996e+07
Q8K3A0	Q8K3A0	Hscb	Iron-sulfur cluster co-chaperone protein HscB;Iron-sulfur cluster co-chaperone protein HscB, mitochondrial;Iron-sulfur cluster co-chaperone protein HscB, cytoplasmic	2	2.87474e-05	7.41315e-05	2.15196	1.10565	4.5414	TRUE	131132	116490	145399	104637	137877	135850	26066	21189	56460	67584	39319	48298	74166.1	78015.6	80806.2	61374.1	75847.2	74956.8	124233	139649	143966	176778	173849	199506
P61202	P61202	Cops2	COP9 signalosome complex subunit 2	15	0.00691272	0.00993871	2.1473	1.10252	2.16035	TRUE	1245810	724915	1299995	1113893	1372257	1355382	182343	99860.2	790508	678525	399649	399900	704609	485489	722478	653346	754889	747848	869062	658143	2.0157e+06	1.7748e+06	1.76705e+06	1.65188e+06
Q9D0F9	Q9D0F9	Pgm1	Phosphoglucomutase-1	29	0.000406139	0.00076844	2.12351	1.08645	3.39133	TRUE	5432772	4700769	6263006	5.46232e+06	3448959	3.41998e+06	912982	795542	2364607	3.1515e+06	1.3404e+06	1.36707e+06	3.07269e+06	3.14819e+06	3.48069e+06	3.20389e+06	1.8973e+06	1.88701e+06	4.35135e+06	5.24314e+06	6.02946e+06	8.24331e+06	5.92656e+06	5.64702e+06
Q9CZ04	Q9CZ04	Cops7a	COP9 signalosome complex subunit 7a	8	0.0016522	0.00271022	2.11757	1.08241	2.78194	TRUE	636796	506260	677794	576271	637599	664552	121969	91368	431435	372598	153815	139189	360161	339052	376687	338008	350748	366675	581315	602174	1.10011e+06	974595	680093	574951
Q6ZQ38	Q6ZQ38	Cand1	Cullin-associated NEDD8-dissociated protein 1	39	1.45082e-06	5.98063e-06	2.09852	1.06937	5.83839	TRUE	7353451	6227241	7875478	8460714	7928179	7.51605e+06	2008342	1.21188e+06	3887185	4.13567e+06	1.86668e+06	2031527	4.15899e+06	4.1705e+06	4.37683e+06	4.96257e+06	4.36135e+06	4.14707e+06	9.57193e+06	7.98706e+06	9.91185e+06	1.08176e+07	8.25351e+06	8.39169e+06
Q61207	Q61207	Psap	Prosaposin;Saposin-A;Saposin-B-Val;Saposin-B;Saposin-C;Saposin-D	13	0.0415611	0.0520526	2.09844	1.06932	1.38131	FALSE	3440891	3288310	4497551	3596400	9705792	7517643	579816	635791	2088957	2.03197e+06	2276102	2572403	1.94611e+06	2.20224e+06	2.49953e+06	2.10944e+06	5.33923e+06	4.14795e+06	2.76345e+06	4.19027e+06	5.32659e+06	5.31496e+06	1.00638e+07	1.06259e+07
Q99KK2	Q99KK2	Cmas	N-acylneuraminate cytidylyltransferase	8	0.00732482	0.0104654	2.094	1.06626	2.1352	FALSE	809039	763007	956928	945454	603203	551607	154530	99738	538009	529653	173511	173566	457579	511000	531817	554549	331827	304356	736501	657338	1.37186e+06	1.3854e+06	767181	716953
P80313	P80313	Cct7	T-complex protein 1 subunit eta	27	2.48879e-05	6.56151e-05	2.08984	1.06339	4.60401	TRUE	7.71126e+06	6583087	8342148	7434496	9411311	9090114	1588772	1.16759e+06	4041873	4.08153e+06	2.52168e+06	2670799	4.36136e+06	4.40882e+06	4.63619e+06	4.36065e+06	5.17724e+06	5.01558e+06	7.57222e+06	7.69518e+06	1.03063e+07	1.06759e+07	1.11496e+07	1.10324e+07
Q62348	Q62348	Tsn	Translin	10	0.0103222	0.0142768	2.08681	1.0613	1.98623	FALSE	675837	349331	806463	719212	848740	768887	213266	109493	515953	309711	170398	83263.9	382242	233954	448196	421849	466898	424243	1.01644e+06	721630	1.31562e+06	810103	753416	343941
P97927	P97927	Lama4	Laminin subunit alpha-4	22	0.268581	0.298329	2.08224	1.05814	0.570925	FALSE	1567645	924897	1320144	1853221	251538	222748	198319	74760	1153424	1071153	41503.1	25849.6	886634	619421	733676	1.08699e+06	138373	122904	945204	492717	2.94109e+06	2.80179e+06	183506	106778
P10630	P10630	Eif4a2	Eukaryotic initiation factor 4A-II	7	0.00137093	0.00229679	2.07781	1.05506	2.86298	TRUE	1041103	674274	1125519	1088818	1028354	1092605	238100	96197	635502	561348	283434	267679	588830	451574	625512	638638	565705	602858	1.13481e+06	634001	1.62045e+06	1.4683e+06	1.2532e+06	1.10571e+06
Q91V64	Q91V64	Isoc1	Isochorismatase domain-containing protein 1	8	0.000379221	0.000720723	2.07105	1.05036	3.42111	TRUE	861830	761511	754297	740237	1262002	1234600	178480	137151	396409	434759	296222	355740	487437	509998	419204	434181	694237	681205	850651	903914	1.0108e+06	1.13719e+06	1.30975e+06	1.46947e+06
Q571I9	Q571I9	Aldh16a1	Aldehyde dehydrogenase family 16 member A1	9	0.0127278	0.0172938	2.07074	1.05014	1.89525	FALSE	624428	502699	684602	572782	684643	719550	87090	48348.9	400511	296607	215641	249291	353166	336667	380471	335961	376627	397020	415078	318651	1.02125e+06	775828	953457	1.02975e+06
P62743	P62743	Ap2s1	AP-2 complex subunit sigma	5	0.0020038	0.00321974	2.06848	1.04857	2.69815	TRUE	841036	858431	843286	895990	1015124	867890	164819	128313	466679	626124	241170	205764	475676	574908	468660	525536	558428	478869	785541	845666	1.18997e+06	1.63774e+06	1.06633e+06	849955
P61161	P61161	Actr2	Actin-related protein 2	18	2.57513e-05	6.75971e-05	2.05554	1.03952	4.5892	TRUE	7982489	6858127	8382881	8125646	7337191	7271303	1.61242e+06	1.17621e+06	3526911	4.54716e+06	2.01816e+06	2273420	4.51476e+06	4.59302e+06	4.65882e+06	4.76604e+06	4.03625e+06	4.01203e+06	7.68492e+06	7.75201e+06	8.9932e+06	1.18939e+07	8.9233e+06	9.39089e+06
P61164	P61164	Actr1a	Alpha-centractin	7	2.18647e-07	1.30267e-06	2.04908	1.03498	6.66026	TRUE	1551907	1132584	1510413	1594628	1457603	1413458	320203	235952	695633	751063	380986	417945	877733	758513	839419	935317	801839	779892	1.52612e+06	1.55508e+06	1.77378e+06	1.96454e+06	1.68453e+06	1.72642e+06
P62962	P62962	Pfn1	Profilin-1	14	5.57398e-05	0.000131653	2.0483	1.03443	4.25383	TRUE	25787160	25398020	26754430	26892730	28050960	27213060	6.59926e+06	4200640	13232746	15851352	5.45722e+06	7594908	1.45848e+07	1.70095e+07	1.48689e+07	1.57737e+07	1.54311e+07	1.50151e+07	3.14527e+07	2.76849e+07	3.37419e+07	4.1462e+07	2.41291e+07	3.13725e+07
Q9DBE0	Q9DBE0	Csad	Cysteine sulfinic acid decarboxylase	3	0.117102	0.136731	2.04273	1.0305	0.931437	FALSE	232380	179856	213656	222068	131494	144361	46920	10849	118287	185317	45657	12172	131430	120453	118740	130252	72335.6	79652.9	223625	71501.9	301618	484729	201872	50279.3
P63005	P63005	Pafah1b1	Platelet-activating factor acetylhydrolase IB subunit beta	14	0.000708548	0.00126768	2.03509	1.02509	3.14963	TRUE	1959362	1521305	1944788	1915554	1889241	1694269	416216	202054	852591	1138878	549220	468591	1.10818e+06	1.01885e+06	1.08082e+06	1.12355e+06	1.03929e+06	934833	1.98372e+06	1.33167e+06	2.174e+06	2.97893e+06	2.42838e+06	1.93562e+06
P82343	P82343	Renbp	N-acylglucosamine 2-epimerase	11	0.0103103	0.014265	2.02399	1.0172	1.98673	FALSE	1179963	921866	1557315	1162308	1009922	943170	212572	122100	664809	814624	223662	309120	667367	617391	865485	681743	555566	520405	1.01314e+06	804721	1.69518e+06	2.13079e+06	988923	1.27689e+06
P70168	P70168	Kpnb1	Importin subunit beta-1	30	0.00106532	0.00182443	2.02204	1.01581	2.97252	TRUE	7.24745e+06	5789318	8127915	7.1903e+06	10350915	9961369	1.49936e+06	1.07672e+06	3874332	2.96158e+06	2766916	2.98145e+06	4.09904e+06	3.87722e+06	4.51713e+06	4.21742e+06	5.69412e+06	5.4963e+06	7.14606e+06	7.09627e+06	9.87908e+06	7.74652e+06	1.22339e+07	1.23156e+07
Q9WUA2	Q9WUA2	Farsb	Phenylalanine--tRNA ligase beta subunit	16	0.00402191	0.00606073	2.02177	1.01562	2.39557	TRUE	1675732	1534184	1966828	1862990	2297208	2025858	319126	203657	1.04538e+06	1150514	647353	442304	947766	1.02747e+06	1.09307e+06	1.09272e+06	1.26371e+06	1.11779e+06	1.52098e+06	1.34223e+06	2.66558e+06	3.00937e+06	2.86227e+06	1.82704e+06
Q9R0Q6	Q9R0Q6	Arpc1a	Actin-related protein 2/3 complex subunit 1A	2	0.0303461	0.0387735	1.99586	0.997008	1.5179	FALSE	238470	105192	181627	162450	158583	119856	42712.3	25590	90609	120627	25789	18089	134875	70449.1	100940	95283.9	87237.7	66132	203570	168655	231042	315521	114026	74720.8
P09586	P09586	Prl3b1	Prolactin-3B1	10	0.0831475	0.0993834	1.98895	0.992005	1.08015	FALSE	4626416	3597060	4094978	5721574	1431407	1703087	618015	331220	896155	1198420	1827970	1452901	2.61662e+06	2.40902e+06	2.2758e+06	3.35595e+06	787428	939698	2.94551e+06	2.18295e+06	2.28509e+06	3.13468e+06	8.08237e+06	6.00155e+06
Q60675	Q60675	Lama2	Laminin subunit alpha-2	4	0.0989435	0.116808	1.98134	0.986477	1.00461	FALSE	127451	100028	131313	202631	9045	0	14699	15218	29044.5	86507.1	19808.3	25957.5	72084.3	66991	72977.6	118852	4975.72	0	70056.7	100296	74060	226274	87582.4	107223
Q8BTZ7	Q8BTZ7	Gmppb	Mannose-1-phosphate guanyltransferase beta	8	0.0313171	0.0398941	1.97911	0.98485	1.50422	FALSE	1089878	948267	1292402	1181803	967540	853316	208713	105426	678581	801266	154047	256269	616417	635072	718258	693178	532251	470827	994744	694826	1.7303e+06	2.09585e+06	681119	1.05858e+06
P60843	P60843	Eif4a1	Eukaryotic initiation factor 4A-I	28	0.0019506	0.00313901	1.9743	0.98134	2.70983	FALSE	18720998	16263394	18264761	1.80092e+07	26187338	2.47962e+07	3.2358e+06	2.48961e+06	8675382	9284447	6944888	7217461	1.05883e+07	1.08919e+07	1.01507e+07	1.05632e+07	1.44059e+07	1.36816e+07	1.54221e+07	1.64081e+07	2.21212e+07	2.42851e+07	3.07068e+07	2.98134e+07
Q9QZE7	Q9QZE7	Tsnax	Translin-associated protein X	2	0.0116153	0.0158839	1.96902	0.977478	1.93497	FALSE	280940	160170	293340	272270	326140	245530	100913	40917	139138	109483	54895	35113	158895	107269	163025	159698	179412	135474	480960	269670	354785	286372	242718	145042
Q64514	Q64514	Tpp2	Tripeptidyl-peptidase 2	41	4.14628e-05	0.000102378	1.96889	0.977381	4.38234	FALSE	3592966	3021465	3889079	3635281	4163964	4057810	779882	467940	2.02127e+06	1.72878e+06	966223	1.11552e+06	2.03212e+06	2.02353e+06	2.16137e+06	2.13225e+06	2.29063e+06	2.23894e+06	3.71699e+06	3.08403e+06	5.154e+06	4.52193e+06	4.27215e+06	4.60791e+06
P28271	P28271	Aco1	Cytoplasmic aconitate hydratase	25	0.021845	0.0285654	1.96772	0.976528	1.66065	FALSE	3855475	2.84491e+06	4161028	3674531	3454413	3098954	648711	455731	2217197	2572159	692076	580572	2.18059e+06	1.90529e+06	2.31251e+06	2.15527e+06	1.9003e+06	1.70988e+06	3.09181e+06	3.00356e+06	5.65358e+06	6.72793e+06	3.06002e+06	2.39819e+06
Q9WVJ2	Q9WVJ2	Psmd13	26S proteasome non-ATPase regulatory subunit 13	19	7.93503e-05	0.000179331	1.96352	0.973439	4.10045	FALSE	3.12066e+06	2310938	2924518	2622957	3435893	3112383	617639	380828	1336467	1468406	931971	720645	1.76499e+06	1.54768e+06	1.62531e+06	1.53848e+06	1.89011e+06	1.71729e+06	2.94372e+06	2.5099e+06	3.40783e+06	3.84087e+06	4.12071e+06	2.97679e+06
Q63844	Q63844	Mapk3	Mitogen-activated protein kinase 3	12	0.00040876	0.00077271	1.95947	0.970461	3.38853	FALSE	4116774	3495174	4532104	4082091	3498300	3505677	760173	547367	2.25791e+06	2.04617e+06	787286	1.09328e+06	2.32838e+06	2.34078e+06	2.51874e+06	2.39432e+06	1.92444e+06	1.9343e+06	3.62305e+06	3.6075e+06	5.75741e+06	5.3521e+06	3.48099e+06	4.51607e+06
Q9D483	Q9D483	Polr3c	DNA-directed RNA polymerase III subunit RPC3	2	0.140811	0.162669	1.95733	0.968886	0.851362	FALSE	50576	39324	52773	45346	57415	55058	5823.4	0	39639	35039	19806	7319.2	28604.9	26336	29328.8	26597.4	31584.4	30378.9	27754.8	0	101075	91650.6	87572.3	30233.7
Q8K0E8	Q8K0E8	Fgb	Fibrinogen beta chain;Fibrinopeptide B;Fibrinogen beta chain	19	0.267763	0.297733	1.95273	0.965496	0.572249	FALSE	2083266	1920843	3302009	8512798	553924	466662	556332	453532	2220912	2.74051e+06	117272	61482.1	1.17826e+06	1.28642e+06	1.83511e+06	4.99312e+06	304718	257486	2.65153e+06	2.98907e+06	5.66306e+06	7.16829e+06	518517	253966
Q9DCD0	Q9DCD0	Pgd	6-phosphogluconate dehydrogenase, decarboxylating	31	0.0001934	0.000393856	1.95112	0.9643	3.71354	FALSE	11016593	8832231	11978998	9935171	14471131	1.44928e+07	2222191	1.47018e+06	5513645	5.37516e+06	3.21071e+06	4.01779e+06	6.2308e+06	5.91511e+06	6.65738e+06	5.8274e+06	7.96068e+06	7.9966e+06	1.05912e+07	9.68942e+06	1.40591e+07	1.40597e+07	1.41961e+07	1.65964e+07
Q6NSR8	Q6NSR8	Npepl1	Probable aminopeptidase NPEPL1	5	0.0611547	0.0746383	1.94952	0.963116	1.21357	FALSE	539739	392139	635630	556270	311047	293871	151483	83613	349012	201903	42233	49319.7	305267	262623	353254	326276	171109	162147	721981	551064	889938	528113	186733	203726
P04104	P04104	Krt1	Keratin, type II cytoskeletal 1	2	0.136011	0.157553	1.93883	0.955185	0.866426	FALSE	2732950	1344140	941280	3004710	340710	3214710	317600	197828	665950	598910	415170	1224470	1.54571e+06	900196	523121	1.76239e+06	187427	1.77375e+06	1.51371e+06	1.30381e+06	1.69809e+06	1.56655e+06	1.83567e+06	5.05796e+06
Q6IFX2	Q6IFX2	Krt42	Keratin, type I cytoskeletal 42	3	0.26315	0.293065	1.93702	0.953836	0.579796	FALSE	1340692	954389	915430	1576231	799970	979865	186242	556022	296269	266776	74240	253986	758273	639172	508754	924527	440070	540652	887644	3.66455e+06	755450	697798	328252	1.04915e+06
P60229	P60229	Eif3e	Eukaryotic translation initiation factor 3 subunit E	23	0.00144893	0.00241603	1.93586	0.952978	2.83895	FALSE	2638151	2542685	3408704	3070931	4417004	3940172	550855	358577	1.70754e+06	1.62372e+06	1.02119e+06	1.00387e+06	1.49209e+06	1.70288e+06	1.8944e+06	1.80123e+06	2.42983e+06	2.17404e+06	2.62542e+06	2.36325e+06	4.35402e+06	4.24713e+06	4.5152e+06	4.14673e+06
P42669	P42669	Pura	Transcriptional activator protein Pur-alpha	12	2.96313e-05	7.59952e-05	1.92832	0.947347	4.52825	FALSE	1928122	1.81087e+06	1723373	1940878	1914549	2157949	542594	359797	885096	762104	370996	475103	1.09051e+06	1.21278e+06	957772	1.13841e+06	1.05321e+06	1.19067e+06	2.58605e+06	2.37129e+06	2.25689e+06	1.99342e+06	1.64036e+06	1.96252e+06
Q9QZ88	Q9QZ88	Vps29	Vacuolar protein sorting-associated protein 29	9	0.0175354	0.0233109	1.92657	0.946038	1.75608	FALSE	1607515	959952	2101113	1385705	1586478	1426796	259029	141953	1.05326e+06	816258	267625	442939	909184	642898	1.1677e+06	812775	872734	787252	1.23456e+06	935562	2.68567e+06	2.13507e+06	1.1833e+06	1.82966e+06
Q8C0C7	Q8C0C7	Farsa	Phenylalanine--tRNA ligase alpha subunit	13	0.0203309	0.0267173	1.92211	0.942692	1.69184	FALSE	1176232	887493	1038932	1157822	1256777	1130002	96110.3	112561	552280	690728	300697	391980	665257	594371	577391	679112	691363	623492	458070	741848	1.40825e+06	1.80672e+06	1.32953e+06	1.61916e+06
Q8JZQ9	Q8JZQ9	Eif3b	Eukaryotic translation initiation factor 3 subunit B	36	0.00151261	0.00250938	1.92211	0.94269	2.82027	FALSE	3.66752e+06	3281846	4148292	4090049	5282750	5532256	755087	436202	2.33233e+06	2.09248e+06	1.24844e+06	1281378	2.07429e+06	2.19791e+06	2.30543e+06	2.39899e+06	2.90608e+06	3.05249e+06	3.59881e+06	2.87485e+06	5.94715e+06	5.47324e+06	5.51998e+06	5.29303e+06
Q9D8N0	Q9D8N0	Eef1g	Elongation factor 1-gamma	26	3.76728e-06	1.3418e-05	1.9203	0.941332	5.42397	FALSE	12460207	1.15538e+07	1.32644e+07	1.24977e+07	16033478	16890302	2.80973e+06	1972037	6.26027e+06	6178909	3483477	4.24674e+06	7.04729e+06	7.73778e+06	7.37173e+06	7.33042e+06	8.82014e+06	9.31942e+06	1.33914e+07	1.2997e+07	1.59629e+07	1.6162e+07	1.54022e+07	1.75421e+07
P19096	P19096	Fasn	Fatty acid synthase;[Acyl-carrier-protein] S-acetyltransferase;[Acyl-carrier-protein] S-malonyltransferase;3-oxoacyl-[acyl-carrier-protein] synthase;3-oxoacyl-[acyl-carrier-protein] reductase;3-hydroxyacyl-[acyl-carrier-protein] dehydratase;Enoyl-[acyl-carrier-protein] reductase;Acyl-[acyl-carrier-protein] hydrolase	80	0.00182375	0.00296298	1.91945	0.940695	2.73903	FALSE	9640318	7.60851e+06	10566760	9.32744e+06	11895216	10166295	1.71005e+06	1.03869e+06	5923939	4.74341e+06	2.69927e+06	2.63961e+06	5.4524e+06	5.09556e+06	5.87253e+06	5.47094e+06	6.54365e+06	5.60937e+06	8.15023e+06	6.84563e+06	1.51053e+07	1.24072e+07	1.19348e+07	1.09035e+07
Q99JI4	Q99JI4	Psmd6	26S proteasome non-ATPase regulatory subunit 6	22	0.000537101	0.000986425	1.91502	0.937358	3.26994	FALSE	2865568	2063557	3204024	2762601	3880091	3614679	521730	374098	1351075	1579728	806793	986195	1.62072e+06	1.382e+06	1.78065e+06	1.62038e+06	2.13447e+06	1.99444e+06	2.48661e+06	2.46555e+06	3.44508e+06	4.13206e+06	3.56724e+06	4.07371e+06
P28352	P28352	Apex1	DNA repair nuclease/redox regulator APEX1;DNA repair nuclease/redox regulator APEX1, mitochondrial	12	0.00164734	0.0027033	1.91464	0.937074	2.78322	FALSE	1436159	1105098	1249883	1303674	2027297	2121859	263160	164859	780060	773613	403396	485662	812268	740105	694628	764660	1.11523e+06	1.17076e+06	1.25424e+06	1.08653e+06	1.98906e+06	2.02352e+06	1.78361e+06	2.00614e+06
O35593	O35593	Psmd14	26S proteasome non-ATPase regulatory subunit 14	9	0.000520655	0.000959852	1.91165	0.934817	3.28345	FALSE	1287128	1244708	1361051	1417094	1921568	1652494	248931	182124	681443	796556	404192	433063	727978	833605	756410	831186	1.05707e+06	911783	1.18643e+06	1.20032e+06	1.7376e+06	2.08353e+06	1.78714e+06	1.78887e+06
Q9CPY7	Q9CPY7	Lap3	Cytosol aminopeptidase	22	9.72966e-06	2.9523e-05	1.89447	0.921795	5.0119	FALSE	6042690	5396084	7591056	6746291	6398681	6249883	1418161	1.11279e+06	3384481	2696489	1386078	1478287	3.41764e+06	3.61386e+06	4.21876e+06	3.95699e+06	3.51996e+06	3.44845e+06	6.75908e+06	7.33398e+06	8.63002e+06	7.05314e+06	6.12855e+06	6.10641e+06
P11499	P11499	Hsp90ab1	Heat shock protein HSP 90-beta	62	4.82369e-07	2.44762e-06	1.88671	0.915873	6.31662	FALSE	8.08465e+07	67978473	7.93012e+07	77647216	115761031	1.0706e+08	20490061	1.35354e+07	3.64809e+07	3.63757e+07	2.32814e+07	2.29671e+07	4.57254e+07	4.55265e+07	4.4072e+07	4.55434e+07	6.3681e+07	5.90715e+07	9.76574e+07	8.92067e+07	9.30217e+07	9.51471e+07	1.02939e+08	9.48711e+07
P70695	P70695	Fbp2	Fructose-1,6-bisphosphatase isozyme 2	13	0.105689	0.124226	1.8857	0.9151	0.975971	FALSE	2991656	2337051	3909668	3721616	1.0334e+06	740615	629548	357084	1.97321e+06	1.42657e+06	202074	287593	1.69203e+06	1.56517e+06	2.17282e+06	2.18289e+06	568480	408643	3.00048e+06	2.35341e+06	5.03144e+06	3.73143e+06	893472	1.18797e+06
Q3UDE2	Q3UDE2	Ttll12	Tubulin--tyrosine ligase-like protein 12	24	0.0151984	0.0203831	1.88438	0.914089	1.8182	FALSE	2.23149e+06	1722133	2.38435e+06	2131891	3089516	3339758	316213	201467	1394712	1.3854e+06	721424	696061	1.2621e+06	1.15335e+06	1.32511e+06	1.25045e+06	1.69957e+06	1.84275e+06	1.5071e+06	1.3278e+06	3.55635e+06	3.62375e+06	3.18978e+06	2.87524e+06
Q8BKC5	Q8BKC5	Ipo5	Importin-5	44	0.00153269	0.00253773	1.88103	0.91152	2.81455	FALSE	6.65686e+06	4647397	6.30054e+06	5.36822e+06	10423170	9278095	1.52868e+06	784153	3.03295e+06	2.54324e+06	2048390	2.41222e+06	3.76501e+06	3.11245e+06	3.50156e+06	3.14869e+06	5.73387e+06	5.1193e+06	7.28582e+06	5.16808e+06	7.73365e+06	6.65229e+06	9.05696e+06	9.96424e+06
P07214	P07214	Sparc	SPARC	9	0.072993	0.0881151	1.88031	0.910969	1.13672	FALSE	1099672	982527	791205	1080561	1150018	989993	407483	271154	183518	192426	209153	246131	621956	658017	439716	633795	632634	546240	1.9421e+06	1.78708e+06	467948	503324	924770	1.0167e+06
Q91W89	Q91W89	Man2c1	Alpha-mannosidase 2C1	9	0.00474473	0.00705473	1.87948	0.910331	2.32379	FALSE	396914	245894	366896	309837	364750	336868	68753.7	27775.4	179760	132128	81115	123301	224488	164680	203904	181733	200652	185871	327686	183058	458366	345604	358650	509323
Q8C7K6	Q8C7K6	Pcyox1l	Prenylcysteine oxidase-like	3	0.0176677	0.0234795	1.87719	0.908573	1.75282	FALSE	193641	88171	182195	118972	268134	162066	29740	37472	34965	52933	52422	56686	109520	59049.8	101256	69782.2	147503	89421.8	141743	246965	89156.5	138456	231784	234155
O54830	O54830	Prl7a1	Prolactin-7A1	4	0.279864	0.310132	1.87313	0.905451	0.553053	FALSE	182991	361828	138762	102233	617578	674564	55982	56826	0	16977	155079	209807	103497	242323	77117.6	59964.2	339734	372199	266815	374520	0	44406.3	685682	866657
P17156;P63017	P63017	Hspa2;Hspa8	Heat shock-related 70 kDa protein 2;Heat shock cognate 71 kDa protein	59	3.75092e-06	1.33709e-05	1.8677	0.901263	5.42586	FALSE	104626345	9.21948e+07	103467446	100872975	128788768	117082210	2.0443e+07	1.6162e+07	4.56105e+07	47128330	2.62537e+07	3.31943e+07	5.91749e+07	6.17446e+07	5.75025e+07	5.91663e+07	7.08477e+07	6.46015e+07	9.7433e+07	1.06518e+08	1.16301e+08	1.23272e+08	1.16081e+08	1.37117e+08
P80314	P80314	Cct2	T-complex protein 1 subunit beta	39	0.000880741	0.00154448	1.86707	0.900777	3.05515	FALSE	13708533	12389830	14785248	14417580	19254159	18169798	2.42236e+06	1.7903e+06	7495163	7613138	4390851	4311359	7.75332e+06	8.2977e+06	8.21697e+06	8.45653e+06	1.05919e+07	1.00254e+07	1.15452e+07	1.17992e+07	1.91118e+07	1.99135e+07	1.94142e+07	1.78091e+07
P11983	P11983	Tcp1	T-complex protein 1 subunit alpha	29	0.000773459	0.00137511	1.86488	0.899086	3.11156	FALSE	10668635	9847311	10677917	10274531	13246988	13072160	1.86137e+06	1.45155e+06	4479541	4615024	3469723	3782515	6.034e+06	6.59493e+06	5.9343e+06	6.02645e+06	7.28727e+06	7.21272e+06	8.87143e+06	9.56663e+06	1.14223e+07	1.20714e+07	1.53414e+07	1.56246e+07
P35979	P35979	Rpl12	Large ribosomal subunit protein uL11	11	1.40639e-07	9.23469e-07	1.86169	0.896611	6.85189	FALSE	8232700	6936190	8706910	8684150	11548910	10632710	2060694	1421175	3728923	3996367	2298896	2237738	4.65628e+06	4.6453e+06	4.83891e+06	5.09362e+06	6.35314e+06	5.86672e+06	9.82144e+06	9.36646e+06	9.5083e+06	1.04532e+07	1.01646e+07	9.2435e+06
P01942	P01942	Hba	Hemoglobin subunit alpha;Hemopressin	9	0.000445116	0.000836198	1.8548	0.891265	3.35153	FALSE	33509890	27916833	42993010	36133710	17960720	18770660	5376716	5165840	13608020	13844110	6558770	7604915	1.89526e+07	1.86964e+07	2.38936e+07	2.1194e+07	9.88033e+06	1.03569e+07	2.56259e+07	3.40462e+07	3.46988e+07	3.62117e+07	2.89996e+07	3.14139e+07
P26638	P26638	Sars1	Serine--tRNA ligase, cytoplasmic	29	0.00036702	0.000698787	1.84911	0.886827	3.43531	FALSE	5.91588e+06	4.1168e+06	6659732	5536053	6740611	6248088	1.06701e+06	671570	3.02949e+06	2.82276e+06	1.48336e+06	1.49758e+06	3.34592e+06	2.7571e+06	3.70118e+06	3.24713e+06	3.70806e+06	3.44746e+06	5.08546e+06	4.42608e+06	7.72483e+06	7.38343e+06	6.55867e+06	6.18612e+06
Q99K85	Q99K85	Psat1	Phosphoserine aminotransferase	22	0.00841691	0.0118462	1.84773	0.885756	2.07485	FALSE	4844622	3783944	6514056	5485709	5.32462e+06	5360302	603014	586831	2.36768e+06	2137422	1668936	1817592	2.74004e+06	2.53418e+06	3.62022e+06	3.2176e+06	2.92912e+06	2.95761e+06	2.87401e+06	3.8676e+06	6.0373e+06	5.5908e+06	7.3792e+06	7.50799e+06
P19157;P46425	P19157	Gstp1;Gstp2	Glutathione S-transferase P 1;Glutathione S-transferase P 2	8	0.000268801	0.000528629	1.83495	0.875743	3.57057	FALSE	5520326	4882792	6032495	5509465	4934963	5419535	1057457	870270	2874565	2599990	1.11582e+06	1074860	3.1222e+06	3.2701e+06	3.35259e+06	3.23154e+06	2.71476e+06	2.99029e+06	5.03993e+06	5.73564e+06	7.32979e+06	6.80073e+06	4.93359e+06	4.43996e+06
Q61001	Q61001	Lama5	Laminin subunit alpha-5	72	0.0552415	0.0678247	1.83438	0.87529	1.25773	FALSE	16906745	1.33404e+07	16930706	22354947	10093749	1.02709e+07	2.76903e+06	1808550	1.06472e+07	9259699	2.16933e+06	2359274	9.56217e+06	8.93432e+06	9.40932e+06	1.31121e+07	5.55265e+06	5.66709e+06	1.31974e+07	1.19195e+07	2.71491e+07	2.42204e+07	9.59168e+06	9.74553e+06
P07901	P07901	Hsp90aa1	Heat shock protein HSP 90-alpha	36	5.89193e-05	0.000137706	1.83179	0.873257	4.22974	FALSE	25013671	22625861	27384056	27186591	37118767	35235387	6.07171e+06	4.39295e+06	14274722	1.34512e+07	6766772	5.90307e+06	1.41473e+07	1.5153e+07	1.52188e+07	1.59461e+07	2.04193e+07	1.94415e+07	2.89383e+07	2.89524e+07	3.63988e+07	3.51839e+07	2.99193e+07	2.4384e+07
Q8R001	Q8R001	Mapre2	Microtubule-associated protein RP/EB family member 2	4	0.00249161	0.00392187	1.83166	0.873153	2.60352	FALSE	198475	132715	188405	171325	128788	143050	24281.6	23970	64323	55403	55444	46195.2	112254	88881.7	104707	100489	70847.3	78929.5	115728	157978	164016	144916	245146	190820
P53026	P53026	Rpl10a	Large ribosomal subunit protein uL1	14	0.00166217	0.00272552	1.82427	0.867322	2.77933	FALSE	6784200	4829610	6941446	6.02786e+06	8825940	7342317	1.11274e+06	844104	2305104	3.66913e+06	1858732	1955015	3.83703e+06	3.23448e+06	3.85774e+06	3.5356e+06	4.85522e+06	4.05121e+06	5.30339e+06	5.5632e+06	5.87774e+06	9.59725e+06	8.21839e+06	8.07564e+06
Q9CQV8	Q9CQV8	Ywhab	14-3-3 protein beta/alpha;14-3-3 protein beta/alpha, N-terminally processed	14	8.86517e-06	2.73101e-05	1.81985	0.863817	5.05231	FALSE	6636682	6539791	6349677	6934646	6037062	6002006	1.36444e+06	905120	2699231	3.05424e+06	1.35445e+06	1783592	3.7536e+06	4.37982e+06	3.52886e+06	4.06747e+06	3.32103e+06	3.31168e+06	6.50305e+06	5.96533e+06	6.88271e+06	7.98891e+06	5.98872e+06	7.36754e+06
P97823	P97823	Lypla1	Acyl-protein thioesterase 1	7	0.0611605	0.0746383	1.81706	0.861605	1.21353	FALSE	1391340	669020	1738258	1263292	1148870	1209478	301581	96741.3	846921	701392	248663	130290	786919	448055	966045	740975	632002	667344	1.43736e+06	637588	2.15955e+06	1.83461e+06	1.09946e+06	538193
Q9JHU9	Q9JHU9	Isyna1	Inositol-3-phosphate synthase 1	13	0.130425	0.151496	1.81519	0.860121	0.88464	FALSE	1.25838e+06	1.29564e+06	1176729	1101193	3530690	4386941	396317	232632	561090	367984	690896	1035096	711721	867718	653973	645897	1.94226e+06	2.42055e+06	1.88888e+06	1.5332e+06	1.43071e+06	962527	3.0548e+06	4.2757e+06
P82198	P82198	Tgfbi	Transforming growth factor-beta-induced protein ig-h3	13	0.0610207	0.0745106	1.81331	0.858623	1.21452	FALSE	1713738	955325	1154577	1655191	222809	172487	247729	201706	293648	487024	293148	98680.1	969262	639799	641661	970840	122569	95171.9	1.1807e+06	1.32937e+06	748768	1.2739e+06	1.29616e+06	407621
O89079	O89079	Cope	Coatomer subunit epsilon	9	0.00089319	0.00156308	1.81079	0.856622	3.04906	FALSE	2594886	2307870	2880440	2538301	2.50145e+06	2428713	376326	365857	1057978	1393116	556687	716955	1.46762e+06	1.54562e+06	1.60082e+06	1.48882e+06	1.37607e+06	1.34007e+06	1.7936e+06	2.41123e+06	2.69772e+06	3.64394e+06	2.46139e+06	2.96155e+06
Q99L27	Q99L27	Gmpr2	GMP reductase 2	4	0.0226265	0.0295328	1.80975	0.85579	1.64538	FALSE	216883	181579	201371	231401	206468	196857	36753	41820.2	83566	132969	41750	23261	122665	121607	111913	135727	113580	108618	175168	275622	213083	347804	184598	96085
P68181	P68181	Prkacb	cAMP-dependent protein kinase catalytic subunit beta	3	8.03969e-05	0.000181406	1.80798	0.854377	4.09476	FALSE	352501	216924	352459	295451	331272	330749	66639	44228	152675	147938	59145	73384	199369	145278	195881	173295	182235	182495	317607	291491	389303	386958	261510	303130
P58252	P58252	Eef2	Elongation factor 2	59	0.000144405	0.000304002	1.80616	0.852928	3.84042	FALSE	58360494	44319449	52912078	5.01794e+07	73553576	70619201	1.05495e+07	7.37897e+06	22075466	26050358	15742802	16948486	3.30077e+07	2.96816e+07	2.94061e+07	2.94324e+07	4.04624e+07	3.8965e+07	5.028e+07	4.86322e+07	5.62898e+07	6.81393e+07	6.96068e+07	7.00097e+07
Q9EQH3	Q9EQH3	Vps35	Vacuolar protein sorting-associated protein 35	36	0.000566947	0.00103708	1.79924	0.847385	3.24646	FALSE	7.44119e+06	5.87442e+06	8584132	7.49843e+06	7667154	6691465	1.33009e+06	917704	3493672	3.8775e+06	1.52768e+06	1.73977e+06	4.20861e+06	3.93421e+06	4.77067e+06	4.39815e+06	4.21776e+06	3.6921e+06	6.33932e+06	6.04826e+06	8.90844e+06	1.01423e+07	6.75463e+06	7.18651e+06
Q9Z1Q9	Q9Z1Q9	Vars1	Valine--tRNA ligase	37	0.00508195	0.00749831	1.79887	0.847088	2.29397	FALSE	4474793	3.69148e+06	4902064	4195901	6692498	6413483	768100	463970	2.36475e+06	2.21184e+06	1.52526e+06	1.46179e+06	2.53087e+06	2.47225e+06	2.72434e+06	2.46108e+06	3.68159e+06	3.53872e+06	3.66083e+06	3.05786e+06	6.02981e+06	5.78546e+06	6.74395e+06	6.03827e+06
Q64674	Q64674	Srm	Spermidine synthase	15	0.0113295	0.0155282	1.78743	0.837884	1.94579	FALSE	2323221	1.80653e+06	2646631	2.51376e+06	4004297	3917678	384004	259339	1287601	1.33243e+06	759773	946464	1.31398e+06	1.20987e+06	1.47088e+06	1.47443e+06	2.20279e+06	2.16163e+06	1.8302e+06	1.70921e+06	3.28323e+06	3.48522e+06	3.35934e+06	3.90959e+06
A2AQ07	A2AQ07	Tubb1	Tubulin beta-1 chain	16	0.000223099	0.0004481	1.78396	0.835086	3.6515	FALSE	4094426	2063604	2264560	3015375	2715421	3012937	481420	396390	1.14871e+06	1.28303e+06	754513	750355	2.31574e+06	1.38203e+06	1.25854e+06	1.76865e+06	1.49377e+06	1.66242e+06	2.29449e+06	2.61247e+06	2.92907e+06	3.356e+06	3.33608e+06	3.09952e+06
Q9DCZ1	Q9DCZ1	Gmpr	GMP reductase 1	4	0.112511	0.131806	1.78355	0.834754	0.948805	FALSE	202835	92049	250954	189816	69383	0	46767	15461.8	41776	85744	16882.7	24138.4	114720	61647	139469	111335	38168.1	0	222896	101903	106524	224278	74646.9	99709.3
Q91VH6	Q91VH6	Memo1	Protein MEMO1	10	0.0965935	0.114232	1.78117	0.832828	1.01505	FALSE	371520	225483	534230	304700	701537	634458	60567.2	20171.9	288819	202174	174460	83053.3	210126	151010	296901	178719	385921	350070	288668	132946	736453	528822	771374	343071
Q62465	Q62465	Vat1	Synaptic vesicle membrane protein VAT-1 homolog	24	1.46919e-05	4.20249e-05	1.77303	0.826219	4.83292	FALSE	19088972	15893352	18924547	15744780	22967114	22916134	3631887	2565726	8716743	8044252	4200927	5.27613e+06	1.07964e+07	1.06441e+07	1.05174e+07	9.23499e+06	1.26344e+07	1.26442e+07	1.73099e+07	1.69098e+07	2.22266e+07	2.10411e+07	1.85744e+07	2.17943e+07
Q93092	Q93092	Taldo1	Transaldolase	25	0.00242358	0.00382187	1.77285	0.826071	2.61554	FALSE	7369503	7213413	7879854	7422146	10054261	11464999	1.44123e+06	1.02126e+06	2923733	3.71673e+06	2.1158e+06	2.98359e+06	4.16807e+06	4.83096e+06	4.37927e+06	4.35341e+06	5.53093e+06	6.32595e+06	6.86901e+06	6.73076e+06	7.45516e+06	9.72175e+06	9.35502e+06	1.23244e+07
P80315	P80315	Cct4	T-complex protein 1 subunit delta	36	0.00086835	0.00152526	1.7684	0.822441	3.06131	FALSE	12375485	11659957	12737939	11900354	15931501	14188024	2.20812e+06	1.34889e+06	5.5322e+06	5.99785e+06	3500558	3.80186e+06	6.99937e+06	7.80889e+06	7.07917e+06	6.98007e+06	8.76404e+06	7.82841e+06	1.05241e+07	8.89005e+06	1.41064e+07	1.56884e+07	1.54777e+07	1.57045e+07
P09470	P09470	Ace	Angiotensin-converting enzyme;Angiotensin-converting enzyme, soluble form	18	0.14351	0.165606	1.7666	0.820974	0.843118	FALSE	1199150	882405	1488173	1308629	488999	477733	339447	231414	592583	239226	121544	44285	678219	590963	827059	767567	269002	263595	1.61783e+06	1.52516e+06	1.51101e+06	625737	537405	182929
Q61292	Q61292	Lamb2	Laminin subunit beta-2	77	0.0376013	0.0473308	1.76323	0.818224	1.4248	FALSE	1.57006e+07	12710494	13782641	2.25087e+07	1.02436e+07	1.14458e+07	2.20429e+06	1.47694e+06	9081393	8.17407e+06	2.40748e+06	3.17169e+06	8.88e+06	8.51246e+06	7.65977e+06	1.32023e+07	5.63506e+06	6.31538e+06	1.05058e+07	9.734e+06	2.31565e+07	2.13807e+07	1.06447e+07	1.31014e+07
P50516	P50516	Atp6v1a	V-type proton ATPase catalytic subunit A	37	0.00296778	0.00461316	1.76224	0.817407	2.52757	FALSE	1.13596e+07	10328430	13388579	11127616	14711279	15633443	2.03794e+06	1.32973e+06	4.55646e+06	6594695	3.48202e+06	3594430	6.4248e+06	6.91715e+06	7.44076e+06	6.52682e+06	8.09279e+06	8.62594e+06	9.71299e+06	8.76377e+06	1.16184e+07	1.72496e+07	1.53958e+07	1.48476e+07
P62141	P62141	Ppp1cb	Serine/threonine-protein phosphatase PP1-beta catalytic subunit	5	0.00031268	0.000606488	1.76103	0.816416	3.5049	FALSE	1266113	844239	1614861	1116790	1245665	1187458	205596	200007	484302	595232	226732	304767	716092	565403	897466	655045	685250	655194	979887	1.31818e+06	1.23491e+06	1.55693e+06	1.0025e+06	1.25891e+06
P61205;P84078;P84084	P61205	Arf3;Arf1;Arf5	ADP-ribosylation factor 3;ADP-ribosylation factor 1;ADP-ribosylation factor 5	15	3.34932e-05	8.47722e-05	1.7553	0.811721	4.47504	FALSE	19488689	16132568	21716248	19326607	22234330	21239337	4.04244e+06	3406674	9127330	8.62619e+06	4.02349e+06	3895111	1.10225e+07	1.08043e+07	1.20689e+07	1.13359e+07	1.22313e+07	1.17191e+07	1.92666e+07	2.24522e+07	2.32736e+07	2.25633e+07	1.77899e+07	1.60897e+07
O55029	O55029	Copb2	Coatomer subunit beta	37	0.00774426	0.0110054	1.74523	0.803415	2.11102	FALSE	8697398	6689528	9723656	8709309	9220482	7984568	1.53385e+06	1.02801e+06	4160988	4988127	1.49669e+06	1.67778e+06	4.9191e+06	4.4801e+06	5.40397e+06	5.10838e+06	5.07226e+06	4.40558e+06	7.31047e+06	6.77528e+06	1.061e+07	1.30473e+07	6.61764e+06	6.93045e+06
P80316	P80316	Cct5	T-complex protein 1 subunit epsilon	37	0.000611898	0.00111164	1.74388	0.802298	3.21332	FALSE	13114925	10746202	13358790	12510391	16098820	14416809	2.09814e+06	1.51878e+06	5636345	5903696	3.74976e+06	3.42353e+06	7.41758e+06	7.19694e+06	7.42421e+06	7.33788e+06	8.85609e+06	7.95465e+06	9.9999e+06	1.00097e+07	1.4372e+07	1.54422e+07	1.65796e+07	1.41417e+07
O88958	O88958	Gnpda1	Glucosamine-6-phosphate isomerase 1	17	0.0718093	0.0867602	1.7324	0.792769	1.14382	FALSE	6264227	4592671	8073792	6.5967e+06	3.96799e+06	5470899	2.02725e+06	1125576	3.03092e+06	1.82978e+06	617686	636125	3.54294e+06	3.0758e+06	4.48705e+06	3.86924e+06	2.18282e+06	3.01863e+06	9.66205e+06	7.41828e+06	7.72848e+06	4.78612e+06	2.7311e+06	2.62766e+06
Q8VHN8	Q8VHN8	Nudt16l1	Tudor-interacting repair regulator protein	5	0.00591969	0.00862636	1.73238	0.792758	2.2277	FALSE	232677	166579	260705	240148	220645	211888	27367	23747.6	97795.5	102213	66621.9	55883	131598	111561	144888	140857	121379	116912	130433	156512	249367	267356	294569	230838
P07742	P07742	Rrm1	Ribonucleoside-diphosphate reductase large subunit	41	0.0705346	0.0853417	1.73157	0.79208	1.1516	FALSE	6488441	6.25513e+06	6095404	5.19303e+06	12994523	13583764	980201	827771	2.99556e+06	2.38226e+06	2.83658e+06	3284065	3.66975e+06	4.18918e+06	3.38755e+06	3.04594e+06	7.14839e+06	7.495e+06	4.67172e+06	5.45555e+06	7.63831e+06	6.23123e+06	1.2542e+07	1.35656e+07
O35864	O35864	Cops5	COP9 signalosome complex subunit 5	10	0.0291494	0.0373909	1.73073	0.79138	1.53537	FALSE	927990	594240	913081	854056	1042978	978056	122539	60829	539405	392664	239492	199256	524856	397974	507449	500940	573750	539654	584030	400903	1.37542e+06	1.02708e+06	1.05891e+06	823073
Q8BM72	Q8BM72	Hspa13	Heat shock 70 kDa protein 13	5	0.0358652	0.045313	1.72529	0.786837	1.44533	FALSE	113464	131826	244942	238142	272268	294359	32612	45575.4	47831	59981	71918	54437	64173.3	88286.4	136128	139680	149777	162416	155432	300371	121963	156891	317986	224865
Q61316	Q61316	Hspa4	Heat shock 70 kDa protein 4	51	0.000129893	0.000276608	1.72428	0.785992	3.88642	FALSE	9.85759e+06	8.04723e+06	1.04949e+07	10531603	12584976	11029947	2.18762e+06	1.15035e+06	4594919	4.4185e+06	2.63357e+06	2.20768e+06	5.57529e+06	5.38938e+06	5.83257e+06	6.17723e+06	6.92309e+06	6.0859e+06	1.04264e+07	7.58157e+06	1.17165e+07	1.15574e+07	1.16443e+07	9.11932e+06
E9Q4P1	E9Q4P1	Wdfy1	WD repeat and FYVE domain-containing protein 1	11	0.00227903	0.00361543	1.72393	0.785698	2.64225	FALSE	786358	651173	839675	705259	939714	987457	134767	83696.7	384978	412013	189817	187382	444751	436103	466653	413665	516944	544841	642311	551615	981647	1.07769e+06	839275	774027
Q9DCR2	Q9DCR2	Ap3s1	AP-3 complex subunit sigma-1	3	0.000687241	0.00123529	1.71915	0.781693	3.16289	FALSE	125660	160052	204197	237001	203301	220519	38218	27651	96046	81742	34908	39829	71071.2	107190	113483	139011	111837	121674	182150	182238	244906	213811	154346	164523
E9Q414	E9Q414	Apob	Apolipoprotein B-100;Apolipoprotein B-48	40	0.515991	0.547345	1.71754	0.780341	0.287358	FALSE	1.35848e+06	842353	2305707	1.85479e+06	500470	567018	200974	41567.8	1913774	86227.1	194185	41717.2	768331	564139	1.28141e+06	1.08791e+06	275312	312859	957859	273959	4.87989e+06	225542	858590	172323
Q61553	Q61553	Fscn1	Fascin	26	0.000817842	0.00144795	1.71061	0.774514	3.08733	FALSE	6119073	4.30297e+06	5.61769e+06	6.15345e+06	6038876	5393008	1.1777e+06	951801	2330124	2676553	921921	1.02466e+06	3.46085e+06	2.88178e+06	3.12206e+06	3.60926e+06	3.32203e+06	2.97566e+06	5.613e+06	6.27299e+06	5.94153e+06	7.00099e+06	4.07627e+06	4.23259e+06
P54822	P54822	Adsl	Adenylosuccinate lyase	17	0.00292677	0.00455442	1.70856	0.772779	2.53361	FALSE	1619324	1254397	1973061	1637062	2070861	1947687	294271	196780	886021	863694	352158	368416	915863	840093	1.09654e+06	960207	1.1392e+06	1.07466e+06	1.40252e+06	1.29691e+06	2.25925e+06	2.25914e+06	1.55707e+06	1.52183e+06
P17426;P17427	P17427	Ap2a1;Ap2a2	AP-2 complex subunit alpha-1;AP-2 complex subunit alpha-2	42	0.00554031	0.00811533	1.70759	0.771959	2.25647	FALSE	10237640	9387181	13069957	10464731	10236468	9286594	2035371	1.34408e+06	5121640	5.59792e+06	1841811	1.80788e+06	5.79024e+06	6.28677e+06	7.26369e+06	6.13801e+06	5.63116e+06	5.12399e+06	9.70075e+06	8.85839e+06	1.30596e+07	1.46423e+07	8.14357e+06	7.46786e+06
Q91VC3	Q91VC3	Eif4a3	Eukaryotic initiation factor 4A-III;Eukaryotic initiation factor 4A-III, N-terminally processed	22	0.00757533	0.0107943	1.70598	0.770599	2.1206	FALSE	3137363	2.16444e+06	2973818	2874107	2922254	2829118	455843	247812	997035	1.43453e+06	640400	888231	1.77444e+06	1.44956e+06	1.65271e+06	1.68579e+06	1.60755e+06	1.561e+06	2.17259e+06	1.63324e+06	2.54232e+06	3.75225e+06	2.83153e+06	3.66904e+06
Q9DCC4	Q9DCC4	Pycr3	Pyrroline-5-carboxylate reductase 3	7	0.085138	0.101619	1.69569	0.761869	1.06988	FALSE	1076058	1002260	1405473	1050738	859661	550976	237908	104717	703354	407857	181465	89686.2	608600	671233	781098	616303	472906	304008	1.13389e+06	690153	1.79347e+06	1.06682e+06	802348	370470
P42208	P42208	Septin2	Septin-2	18	0.00105932	0.00181551	1.68761	0.754985	2.97497	FALSE	7264194	5755708	7346388	7162469	6.72559e+06	6.1026e+06	1187783	906801	3.20403e+06	3.23722e+06	1.3499e+06	1.23506e+06	4.10851e+06	3.85471e+06	4.08279e+06	4.20109e+06	3.6998e+06	3.36718e+06	5.66108e+06	5.97641e+06	8.16988e+06	8.46751e+06	5.9686e+06	5.10169e+06
Q9CQR6	Q9CQR6	Ppp6c	Serine/threonine-protein phosphatase 6 catalytic subunit	9	0.00458091	0.00682071	1.68739	0.75479	2.33905	FALSE	718282	675435	798774	746003	868712	742421	135660	71534.8	354996	364942	129706	213644	406248	452352	443922	437563	477885	409640	646565	471461	905197	954569	573497	882505
O70456	O70456	Sfn	14-3-3 protein sigma	11	4.66637e-05	0.000113242	1.68575	0.753391	4.33102	FALSE	2.63944e+06	2.68027e+06	2871528	2994023	2385940	2317137	450491	347810	1034153	1.11624e+06	611430	692726	1.49282e+06	1.79503e+06	1.59586e+06	1.75612e+06	1.31252e+06	1.27851e+06	2.14708e+06	2.29229e+06	2.63696e+06	2.91971e+06	2.70344e+06	2.86147e+06
Q76MZ3	Q76MZ3	Ppp2r1a	Serine/threonine-protein phosphatase 2A 65 kDa regulatory subunit A alpha isoform	32	0.000424053	0.000798772	1.68414	0.75201	3.37258	FALSE	9692785	7722182	10863064	9813458	11409826	11064086	1.87778e+06	1.1454e+06	5068015	3.94486e+06	2.2857e+06	2.13272e+06	5.48208e+06	5.17169e+06	6.0372e+06	5.75601e+06	6.27663e+06	6.10474e+06	8.94964e+06	7.54892e+06	1.29228e+07	1.03185e+07	1.01062e+07	8.80968e+06
Q9JM76	Q9JM76	Arpc3	Actin-related protein 2/3 complex subunit 3	12	0.023415	0.0304683	1.67853	0.747201	1.63051	FALSE	2913747	2562408	2573833	3368112	2086593	2326794	395547	290617	817817	1638692	597755	636743	1.64797e+06	1.71609e+06	1.43042e+06	1.97554e+06	1.14785e+06	1.28384e+06	1.88521e+06	1.91536e+06	2.08533e+06	4.28629e+06	2.64298e+06	2.63021e+06
P14685	P14685	Psmd3	26S proteasome non-ATPase regulatory subunit 3	24	0.0230277	0.0300103	1.67819	0.746906	1.63775	FALSE	4701848	3457087	4657050	3797618	5619416	5215788	582447	318956	1.99237e+06	2363382	1.15043e+06	1.26378e+06	2.65929e+06	2.31528e+06	2.58818e+06	2.22747e+06	3.09128e+06	2.87787e+06	2.77599e+06	2.10212e+06	5.0803e+06	6.18184e+06	5.08663e+06	5.22032e+06
Q9JLV6	Q9JLV6	Pnkp	Bifunctional polynucleotide phosphatase/kinase;Polynucleotide 3-phosphatase;Polynucleotide 5-hydroxyl-kinase	6	0.0375178	0.0472819	1.67297	0.742415	1.42576	FALSE	191388	175841	183440	229468	226841	211739	37019	17600	104151	122428	37811.9	32108.7	108246	117764	101948	134593	124787	116830	176436	115995	265573	320231	167185	132632
Q9Z1Z0	Q9Z1Z0	Uso1	General vesicular transport factor p115	26	0.00670748	0.00966808	1.67215	0.741702	2.17344	FALSE	3961684	3197363	4234160	3871331	3704106	3844678	657860	351752	2067776	1.71109e+06	722277	875901	2.24066e+06	2.14133e+06	2.35315e+06	2.2707e+06	2.03766e+06	2.12135e+06	3.13542e+06	2.31827e+06	5.27258e+06	4.47565e+06	3.19355e+06	3.61811e+06
Q8BKS9	Q8BKS9	Pum3	Pumilio homolog 3	2	0.101619	0.119775	1.67181	0.741408	0.993023	FALSE	74868	73451	109827	59158	165535	159296	0	19218	44347	44640	28113	31824	42344.1	49191.5	61036.9	34698.7	91062.1	87893.5	0	126659	113079	116764	124302	131456
P60710;P62737;P63268;P63260;P68033;P68134	P63260	Actb;Acta2;Actg2;Actg1;Actc1;Acta1	Actin, cytoplasmic 1;Actin, cytoplasmic 1, N-terminally processed;Actin, aortic smooth muscle;Actin, aortic smooth muscle, intermediate form;Actin, gamma-enteric smooth muscle;Actin, gamma-enteric smooth muscle, intermediate form;Actin, cytoplasmic 2;Actin, cytoplasmic 2, N-terminally processed;Actin, alpha cardiac muscle 1;Actin, alpha cardiac muscle 1, intermediate form;Actin, alpha skeletal mu…	41	0.00191	0.00308657	1.66917	0.739132	2.71897	FALSE	419980420	395216284	408863880	392308021	382049729	353147062	105500664	72277351	1.25095e+08	1.24707e+08	7.69918e+07	75758121	2.37534e+08	2.64684e+08	2.27228e+08	2.30105e+08	2.10169e+08	1.94853e+08	5.02825e+08	4.76355e+08	3.18977e+08	3.26193e+08	3.40419e+08	3.12937e+08
Q9JIF7	Q9JIF7	Copb1	Coatomer subunit beta	48	0.000210919	0.000424702	1.66818	0.738275	3.67588	FALSE	8955436	8.37232e+06	9965628	9129977	9505074	9.09541e+06	1.57206e+06	1.20988e+06	4.09189e+06	4.23796e+06	1.85829e+06	1.90475e+06	5.06505e+06	5.6071e+06	5.53844e+06	5.35512e+06	5.22881e+06	5.0185e+06	7.49256e+06	7.9739e+06	1.04338e+07	1.10851e+07	8.21642e+06	7.86803e+06
P31938;Q63932	P31938	Map2k1;Map2k2	Dual specificity mitogen-activated protein kinase kinase 1;Dual specificity mitogen-activated protein kinase kinase 2	15	0.000633471	0.00114543	1.66639	0.736724	3.19827	FALSE	1942119	1271202	1882346	1988962	1881279	1993609	350304	238536	913355	746982	333196	362216	1.09843e+06	851348	1.04612e+06	1.16661e+06	1.03491e+06	1.1e+06	1.66958e+06	1.57211e+06	2.32894e+06	1.95386e+06	1.47323e+06	1.49622e+06
Q3TCJ1	Q3TCJ1	Abraxas2	BRISC complex subunit Abraxas 2	4	0.13856	0.16033	1.66579	0.736203	0.858364	FALSE	282002	220008	275429	255664	281748	231475	14508	8777.9	156579	145968	61481	74308	159496	147344	153071	149958	154992	127719	69146.4	57852	399257	381805	271838	306946
Q9QZQ8	Q9QZQ8	Macroh2a1	Core histone macro-H2A.1	13	0.00170526	0.00279187	1.6565	0.728138	2.76821	FALSE	4609367	3419142	4872784	4440625	3594442	2992691	629415	422930	1613911	1532702	959666	1.1543e+06	2.60698e+06	2.28986e+06	2.70807e+06	2.60462e+06	1.97733e+06	1.65125e+06	2.99984e+06	2.78739e+06	4.11528e+06	4.00905e+06	4.24316e+06	4.76811e+06
Q9CZH3	Q9CZH3	Psmg3	Proteasome assembly chaperone 3	3	0.283794	0.314241	1.65522	0.72702	0.546996	FALSE	188533	153362	170570	168569	130400	231491	13117.4	8483.1	38100	40100.5	61487	98018	106631	102709	94795.1	98872.9	71734	127728	62518.7	55909.1	97150.4	104890	271865	404886
P18406	P18406	Ccn1	CCN family member 1	2	0.318459	0.349612	1.6527	0.724822	0.496947	FALSE	50988	39533	25542.4	69988	21141	50355	13303.8	0	12036	0	19146.4	16730.3	28838	26476	14195.3	41050.9	11629.8	27784	63407.1	0	30690.3	0	84655.8	69108.4
Q9QZD9	Q9QZD9	Eif3i	Eukaryotic translation initiation factor 3 subunit I	17	0.0319966	0.0406775	1.64041	0.71406	1.4949	FALSE	2696708	1998113	3005584	2.35237e+06	3279281	3068041	356424	161130	1346332	1294692	647398	724846	1.52521e+06	1.33817e+06	1.67037e+06	1.37976e+06	1.80396e+06	1.69283e+06	1.69875e+06	1.06195e+06	3.43298e+06	3.38649e+06	2.86247e+06	2.99414e+06
O09131	O09131	Gsto1	Glutathione S-transferase omega-1	13	0.141664	0.163565	1.63948	0.71324	0.848742	FALSE	2617851	1853488	3293861	2909291	1904722	1891872	492237	225029	1.24508e+06	1695035	225664	303888	1.48061e+06	1.24132e+06	1.83058e+06	1.70642e+06	1.0478e+06	1.04386e+06	2.34604e+06	1.48309e+06	3.17481e+06	4.43366e+06	997772	1.25528e+06
P16546	P16546	Sptan1	Spectrin alpha chain, non-erythrocytic 1	194	0.00135736	0.00227947	1.63285	0.707391	2.8673	FALSE	46035691	3.63325e+07	4.5197e+07	42872872	4.06121e+07	42199444	1.03156e+07	6.35122e+06	1.96064e+07	11477602	7.65724e+06	8212678	2.6037e+07	2.43326e+07	2.51185e+07	2.51468e+07	2.2341e+07	2.3284e+07	4.91651e+07	4.18587e+07	4.9994e+07	3.00217e+07	3.38565e+07	3.39244e+07
P23116	P23116	Eif3a	Eukaryotic translation initiation factor 3 subunit A	62	0.00348282	0.00531634	1.62462	0.700104	2.45807	FALSE	7274473	5702903	7.28054e+06	5985228	9210262	8.59226e+06	1.02458e+06	727624	2.9121e+06	2.88286e+06	1.83756e+06	2.01658e+06	4.11432e+06	3.81934e+06	4.04619e+06	3.51059e+06	5.06664e+06	4.74088e+06	4.88324e+06	4.79551e+06	7.42551e+06	7.54062e+06	8.12479e+06	8.32996e+06
Q8BX80	Q8BX80	Engase	Cytosolic endo-beta-N-acetylglucosaminidase	11	0.129093	0.150154	1.62456	0.700052	0.889097	FALSE	511136	501565	384625	393756	799930	804692	31266.2	53204.5	140732	255102	175073	211616	289090	335908	213757	230955	440048	443998	149017	350652	358850	667265	774087	874128
P28650	P28650	Adss1	Adenylosuccinate synthetase isozyme 1	9	0.0326187	0.0414401	1.62309	0.698741	1.48653	FALSE	975797	781914	937215	776013	766962	481675	172047	103662	421140	335917	157128	71567.9	551894	523663	520862	455165	421912	265770	819992	683202	1.07386e+06	878650	694740	295628
Q7TPR4	Q7TPR4	Actn1	Alpha-actinin-1	39	0.0508161	0.0627911	1.61979	0.695802	1.294	FALSE	15288647	12734495	16883314	16713792	17141095	16075138	5184633	2790590	6.44531e+06	3.84716e+06	2145412	2.2885e+06	8.647e+06	8.52853e+06	9.38298e+06	9.80335e+06	9.42945e+06	8.86965e+06	2.47104e+07	1.83918e+07	1.64348e+07	1.00629e+07	9.48594e+06	9.4532e+06
Q9QZN4	Q9QZN4	Fbxo6	F-box only protein 6	5	0.0818456	0.0978832	1.61795	0.694171	1.087	FALSE	276156	197032	284382	217204	260168	285775	43980.9	6991	126621	141431	59544.7	49132	156189	131956	158047	127399	143120	157680	209617	46075.2	322868	369938	263277	202951
O88533	O88533	Ddc	Aromatic-L-amino-acid decarboxylase	7	0.355514	0.387285	1.60595	0.683424	0.449144	FALSE	324144	261054	545637	397596	81140.5	59716.9	65691	17798.2	198589	204438	12277.8	8593.4	183330	174833	303240	233207	44636	32949.5	313089	117302	506378	534743	54286.3	35497
P54823	P54823	Ddx6	Probable ATP-dependent RNA helicase DDX6	13	0.0069632	0.00999929	1.60458	0.682192	2.15719	FALSE	1416881	1179062	1284694	1.34839e+06	1702497	1.45085e+06	189663	130916	574161	629345	285466	391132	801364	789640	713975	790889	936557	800522	903949	862823	1.46404e+06	1.64616e+06	1.26219e+06	1.61566e+06
P17426	P17426	Ap2a1	AP-2 complex subunit alpha-1	26	0.0147839	0.01987	1.60139	0.679321	1.83021	FALSE	3599044	3077411	3575367	3060465	3992188	3.3538e+06	463187	295372	1.51204e+06	1.71675e+06	677533	871767	2.03556e+06	2.061e+06	1.98703e+06	1.79509e+06	2.19613e+06	1.8505e+06	2.20759e+06	1.94669e+06	3.85553e+06	4.49047e+06	2.99571e+06	3.60104e+06
P61982	P61982	Ywhag	14-3-3 protein gamma;14-3-3 protein gamma, N-terminally processed	11	0.0125028	0.0170153	1.59733	0.675658	1.90299	FALSE	4711570	4481664	5478680	5410900	4630868	5237090	1458166	851289	1592354	1447225	807564	893775	2.66479e+06	3.00146e+06	3.0448e+06	3.17372e+06	2.54748e+06	2.88963e+06	6.94974e+06	5.61055e+06	4.06031e+06	3.78547e+06	3.57065e+06	3.69195e+06
P42932	P42932	Cct8	T-complex protein 1 subunit theta	37	0.011215	0.0153812	1.59711	0.675463	1.9502	FALSE	12252673	10351413	12757720	12930579	1.62655e+07	14021599	1.44303e+06	1.28265e+06	5.2854e+06	5.50651e+06	3428929	3353113	6.92991e+06	6.93254e+06	7.09016e+06	7.58434e+06	8.94775e+06	7.73658e+06	6.87761e+06	8.45352e+06	1.34771e+07	1.44032e+07	1.5161e+07	1.38508e+07
P08882	P08882	Gzmc	Granzyme C	20	0.266838	0.296782	1.59146	0.670352	0.573752	FALSE	2836172	3067232	2320336	3304386	4338804	4586669	431139	214656	975089	441455	955314	1.80363e+06	1.60409e+06	2.05418e+06	1.28954e+06	1.93816e+06	2.38681e+06	2.53075e+06	2.05484e+06	1.41472e+06	2.48636e+06	1.1547e+06	4.22392e+06	7.45032e+06
Q9EPL8	Q9EPL8	Ipo7	Importin-7	18	0.0974475	0.115178	1.58846	0.667628	1.01123	FALSE	1849818	1339279	1.59655e+06	1840757	3123172	2.99731e+06	180076	135184	855234	788749	580036	728563	1.04623e+06	896941	887289	1.07968e+06	1.71808e+06	1.6538e+06	858259	890950	2.18074e+06	2.06311e+06	2.56463e+06	3.0095e+06
O88487	O88487	Dync1i2	Cytoplasmic dynein 1 intermediate chain 2	18	0.165263	0.189472	1.58129	0.661098	0.781825	FALSE	2689360	2151688	2881352	2581935	2812154	2810023	340089	265879	1.10212e+06	1.94803e+06	514608	231072	1.52106e+06	1.44103e+06	1.60132e+06	1.51442e+06	1.54699e+06	1.55046e+06	1.62089e+06	1.75232e+06	2.81027e+06	5.09541e+06	2.27534e+06	954495
O88545	O88545	Cops6	COP9 signalosome complex subunit 6	11	0.0374496	0.0472099	1.58111	0.660942	1.42655	FALSE	1357542	1.01742e+06	1600072	1333738	1731154	1708219	245453	68307	703398	655026	320939	335103	767803	681383	889247	782294	952321	942530	1.16985e+06	450187	1.79358e+06	1.71334e+06	1.41903e+06	1.38422e+06
Q9CXY6	Q9CXY6	Ilf2	Interleukin enhancer-binding factor 2	14	0.00452871	0.00675723	1.58039	0.660278	2.34403	FALSE	1431387	1.263e+06	1.47906e+06	1476905	2105839	1744829	285662	131886	552471	616169	345734	449504	809569	845854	821993	866268	1.15844e+06	962730	1.36149e+06	869214	1.40873e+06	1.6117e+06	1.52866e+06	1.85678e+06
Q9R069	Q9R069	Bcam	Basal cell adhesion molecule	16	0.258569	0.288114	1.58025	0.660155	0.587424	FALSE	1703443	1170485	1806108	1623819	1391870	1559097	270989	155940	1135566	926776	59295.8	126057	963439	783896	1.00375e+06	952439	765678	860250	1.29156e+06	1.02774e+06	2.89556e+06	2.42414e+06	262176	520708
Q02053	Q02053	Uba1	Ubiquitin-like modifier-activating enzyme 1	43	0.00121087	0.00204804	1.56805	0.648969	2.9169	FALSE	16297893	13732611	16781369	15313767	20083245	18770742	2668871	1.76008e+06	6078427	7626593	3.5404e+06	3.80702e+06	9.21782e+06	9.19699e+06	9.32632e+06	8.98218e+06	1.10479e+07	1.0357e+07	1.27201e+07	1.16001e+07	1.54993e+07	1.99487e+07	1.56539e+07	1.57258e+07
Q8R2Y2	Q8R2Y2	Mcam	Cell surface glycoprotein MUC18	15	0.324539	0.355735	1.56724	0.648231	0.488733	FALSE	1822009	1.20465e+06	1544589	1.52732e+06	620822	523076	500219	218441	640655	342402	39404.3	21590.5	1.0305e+06	806779	858412	895836	341519	288613	2.38409e+06	1.43967e+06	1.63359e+06	895613	174226	89184.6
Q9QZB9	Q9QZB9	Dctn5	Dynactin subunit 5	2	0.059451	0.0727195	1.56543	0.646557	1.22584	FALSE	115867	84424	134015	148204	120487	155102	12773	24722	24581	62614	27878	26136.7	65532.4	56540.4	74479.5	86928	66280.8	85579.4	60877.2	162934	62678.6	163778	123263	107964
Q921Y0;Q8BPB0	Q921Y0	Mob1a;Mob1b	MOB kinase activator 1A;MOB kinase activator 1B	3	0.00055899	0.00102341	1.56459	0.645785	3.2526	FALSE	346940	283161	275685	310803	342644	433087	55186.5	38806.2	112873	145967	70713	71752	196223	189638	153213	182299	188491	238961	263024	255758	287812	381802	312658	296388
P46664	P46664	Adss2	Adenylosuccinate synthetase isozyme 2	14	0.047926	0.0594277	1.56392	0.645168	1.31943	FALSE	1697602	1293446	1806334	1589721	2365017	2379426	276267	87541	739438	742834	525642	466310	960135	866245	1.00388e+06	932439	1.30101e+06	1.31288e+06	1.31671e+06	576952	1.88548e+06	1.94301e+06	2.32413e+06	1.9262e+06
O88796	O88796	Rpp30	Ribonuclease P protein subunit p30	2	0.477891	0.510119	1.56261	0.643954	0.320671	FALSE	22991	65678	28203	55375	88956	97792	0	0	8637.3	16140	24887.7	36506	13003.3	43985.8	15673.9	32479.8	48935.4	53957.9	0	0	22024.1	42217	110041	150797
Q8R1B4	Q8R1B4	Eif3c	Eukaryotic translation initiation factor 3 subunit C	31	0.0193183	0.0255052	1.56221	0.643591	1.71403	FALSE	3877059	2921051	3754055	3.67448e+06	4644048	4817315	576241	277533	1490352	1.75976e+06	1.04164e+06	887750	2.1928e+06	1.95628e+06	2.08633e+06	2.15524e+06	2.55473e+06	2.65801e+06	2.74641e+06	1.82912e+06	3.80022e+06	4.60295e+06	4.60563e+06	3.66706e+06
Q8VDM4	Q8VDM4	Psmd2	26S proteasome non-ATPase regulatory subunit 2	41	0.00887872	0.0124384	1.56183	0.643238	2.05165	FALSE	7083203	5930243	7666278	6880404	9114396	8645139	1.11612e+06	588558	3058922	3224845	1.80686e+06	1.76131e+06	4.00614e+06	3.9716e+06	4.26057e+06	4.03565e+06	5.0139e+06	4.77006e+06	5.31951e+06	3.87898e+06	7.79988e+06	8.43515e+06	7.98902e+06	7.2755e+06
Q9JJK2	Q9JJK2	Lancl2	LanC-like protein 2	6	0.199657	0.226577	1.55638	0.638199	0.699715	FALSE	132387	279126	334103	306586	163622	293425	46746.7	6289.5	136279	133690	72678.9	20730.2	74875.9	186936	185679	179826	90009.7	161901	222799	41451.9	347495	349690	321350	85630.9
Q60973	Q60973	Rbbp7	Histone-binding protein RBBP7	15	0.0309933	0.0395052	1.55415	0.636128	1.50873	FALSE	2909073	2228171	2658684	2998167	3608417	2968345	462669	250732	976618	1459228	791592	453040	1.64532e+06	1.49225e+06	1.47758e+06	1.75855e+06	1.98502e+06	1.63782e+06	2.20512e+06	1.65249e+06	2.49026e+06	3.81687e+06	3.50003e+06	1.87139e+06
Q8VDF3	Q8VDF3	Dapk2	Death-associated protein kinase 2	2	0.550367	0.58105	1.55395	0.635939	0.259347	FALSE	75002	57884	112793	75509	0	23550	7179.9	0	46541	61051	0	0	42419.9	38766	62685.2	44289.3	0	12994	34220	0	118674	159690	0	0
Q8BG32	Q8BG32	Psmd11	26S proteasome non-ATPase regulatory subunit 11	25	0.00813146	0.0114864	1.54659	0.629089	2.08983	FALSE	3.63309e+06	3347652	4022216	3.62937e+06	4938129	4907169	538640	385776	1.76976e+06	1769276	869426	893146	2.05482e+06	2.24199e+06	2.23537e+06	2.12878e+06	2.7165e+06	2.70759e+06	2.56721e+06	2.54251e+06	4.51266e+06	4.62785e+06	3.84417e+06	3.68935e+06
Q9QZE5	Q9QZE5	Copg1	Coatomer subunit gamma-1	49	0.0127078	0.0172722	1.54441	0.627053	1.89593	FALSE	9922220	9144987	11697877	1.03619e+07	1.07212e+07	9322697	1.59587e+06	1.03612e+06	4.66647e+06	4.89079e+06	1.75709e+06	1.86656e+06	5.61184e+06	6.12457e+06	6.50115e+06	6.07771e+06	5.89784e+06	5.14391e+06	7.60607e+06	6.82867e+06	1.18989e+07	1.27927e+07	7.76895e+06	7.71028e+06
P52624	P52624	Upp1	Uridine phosphorylase 1	6	0.12761	0.148511	1.54064	0.623528	0.894114	FALSE	755226	466825	695553	620157	944228	581372	84684.7	47986.7	366738	389188	113156	100907	427143	312642	386557	363749	519427	320779	403615	316263	935137	1.01799e+06	500319	416819
P26516	P26516	Psmd7	26S proteasome non-ATPase regulatory subunit 7	12	0.0692678	0.0839047	1.54005	0.622982	1.15947	FALSE	2590907	1949339	2552838	2409034	3035916	2970726	261054	223243	1.15499e+06	1436431	554834	448757	1.46537e+06	1.30551e+06	1.41875e+06	1.413e+06	1.67008e+06	1.63913e+06	1.2442e+06	1.47132e+06	2.94508e+06	3.75724e+06	2.4532e+06	1.8537e+06
P14206	P14206	Rpsa	Small ribosomal subunit protein uS2	17	0.0163623	0.0218405	1.53598	0.619162	1.78615	FALSE	15045599	13014424	15715115	14240392	19637442	18262240	1810622	1.49398e+06	5771375	5859213	4218256	4261587	8.50954e+06	8.71601e+06	8.73375e+06	8.3526e+06	1.08027e+07	1.00764e+07	8.62958e+06	9.84627e+06	1.47163e+07	1.53258e+07	1.8651e+07	1.76035e+07
P62196	P62196	Psmc5	26S proteasome regulatory subunit 8	21	0.00581879	0.00848515	1.53491	0.618155	2.23517	FALSE	3695758	2630173	4313254	4063402	4663378	4375276	564111	391888	1.67723e+06	1732363	790844	802900	2.09026e+06	1.76148e+06	2.39711e+06	2.38336e+06	2.56536e+06	2.41411e+06	2.6886e+06	2.5828e+06	4.27673e+06	4.5313e+06	3.49672e+06	3.31657e+06
O08992	O08992	Sdcbp	Syntenin-1	4	0.0137801	0.0186158	1.53292	0.616282	1.86075	FALSE	294136	262891	360225	308668	338596	353558	39660	27343	137441	127641	80323.1	69040	166358	176063	200197	181047	186264	195080	189023	180208	350458	333867	355149	285186
Q99LD9	Q99LD9	Eif2b2	Translation initiation factor eIF2B subunit beta	8	0.00507316	0.00749054	1.52964	0.613196	2.29472	FALSE	278360	235579	338488	276945	413183	449262	49563.7	35308.6	113822	133737	83154	65023.6	157436	157772	188116	162440	227295	247886	236225	232707	290233	349814	367666	268595
Q9R014	Q9R014	Ctsj	Cathepsin J	9	0.215717	0.24324	1.52698	0.61068	0.666116	FALSE	1122346	898631	796671	1107899	455562	627871	154308	105345	48342	171262	246922	333008	634780	601830	442754	649830	250608	346435	735444	694294	123266	447966	1.09177e+06	1.37557e+06
Q3UKJ7	Q3UKJ7	Smu1	WD40 repeat-containing protein SMU1;WD40 repeat-containing protein SMU1, N-terminally processed	14	0.0367222	0.0463342	1.52666	0.610379	1.43507	FALSE	1100098	828366	867991	919266	1327955	1018073	143993	73982.8	292196	404317	294709	254121	622197	554772	482390	539189	730518	561734	686281	487595	745064	1.05756e+06	1.30306e+06	1.04971e+06
Q9EPK7	Q9EPK7	Xpo7	Exportin-7	11	0.0302099	0.0386345	1.52634	0.610073	1.51985	FALSE	896141	711293	879710	659041	831001	664120	112035	52370.7	350727	346374	177830	152102	506842	476366	488903	386556	457140	366436	533967	345157	894311	906002	786276	628293
Q8JZV7	Q8JZV7	Amdhd2	N-acetylglucosamine-6-phosphate deacetylase	13	0.284923	0.315408	1.52434	0.608187	0.545273	FALSE	1540826	1402889	2005810	1860260	964920	980081	144897	105221	1061954	845835	113432	230142	871465	939541	1.11474e+06	1.09112e+06	530810	540771	690592	693472	2.70785e+06	2.21243e+06	501538	950654
Q9ERF3	Q9ERF3	Skic8	Superkiller complex protein 8;Superkiller complex protein 8, N-terminally processed	9	0.0464177	0.0577159	1.51918	0.603293	1.33332	FALSE	1322235	1173314	1541035	1370964	1544033	1217951	92550.4	137130	608722	528382	314007	362245	747834	785791	856437	804129	849385	672019	441103	903772	1.55217e+06	1.38208e+06	1.38838e+06	1.49634e+06
Q8CIH5	Q8CIH5	Plcg2	1-phosphatidylinositol 4,5-bisphosphate phosphodiesterase gamma-2	3	0.539498	0.570427	1.51862	0.602757	0.26801	FALSE	67508	12790	33137	50859	89132	70470	0	6651.3	36866.8	53495.3	0	0	38181.4	8565.71	18416	29831	49032.2	38882.7	0	43836.4	94005.9	139926	0	0
Q11136	Q11136	Pepd	Xaa-Pro dipeptidase	24	0.0375874	0.0473308	1.51742	0.601618	1.42496	FALSE	3.33465e+06	3172523	4247376	4.13933e+06	2980789	3059625	902800	659245	907507	786704	552710	711382	1.88602e+06	2.1247e+06	2.3605e+06	2.4279e+06	1.63976e+06	1.68818e+06	4.30282e+06	4.34485e+06	2.31403e+06	2.05776e+06	2.44381e+06	2.93853e+06
Q3U5Q7	Q3U5Q7	Cmpk2	UMP-CMP kinase 2, mitochondrial	6	0.319352	0.350412	1.51386	0.598233	0.49573	FALSE	405236	355587	277608	378519	118072	114829	63153.6	26762.4	171734	168575	5045.3	22483.1	229195	238143	154282	222018	64952.3	63358.3	300995	176382	437901	440937	22307.8	92871.7
Q7TQI3	Q7TQI3	Otub1	Ubiquitin thioesterase OTUB1	11	0.0594042	0.0726832	1.51053	0.595056	1.22618	FALSE	2135743	1243684	2448152	2216641	2156921	1908317	360825	254951	970906	945728	302612	193007	1.20794e+06	832919	1.36057e+06	1.30015e+06	1.18654e+06	1.05294e+06	1.71972e+06	1.68029e+06	2.47569e+06	2.47372e+06	1.338e+06	797261
Q99J45	Q99J45	Nrbp1	Nuclear receptor-binding protein	6	0.170012	0.194653	1.50841	0.593027	0.769521	FALSE	570738	368467	496673	488261	434786	454005	108154	25817.4	253292	250924	42026.6	65966	322800	246769	276028	286386	239179	250503	515471	170153	645864	656336	185821	272488
P45376	P45376	Akr1b1	Aldo-keto reductase family 1 member B1	18	0.0281541	0.0361908	1.50768	0.592333	1.55046	FALSE	4546215	4475079	5009454	4363440	5974380	7182109	653483	458006	1.82743e+06	1847972	1.14541e+06	1619595	2.57126e+06	2.99705e+06	2.78403e+06	2.55934e+06	3.28655e+06	3.96281e+06	3.11456e+06	3.01856e+06	4.65972e+06	4.83369e+06	5.06445e+06	6.69011e+06
Q9D0I9	Q9D0I9	Rars1	Arginine--tRNA ligase, cytoplasmic	33	0.00636766	0.00921431	1.50467	0.589448	2.19602	FALSE	5982847	4979332	6143799	6069970	7369228	6626721	896456	511334	2.57793e+06	2318245	1.38079e+06	1.40902e+06	3.3838e+06	3.33475e+06	3.41444e+06	3.5603e+06	4.05387e+06	3.65637e+06	4.27259e+06	3.37002e+06	6.57341e+06	6.06378e+06	6.10518e+06	5.82029e+06
O70310	O70310	Nmt1	Glycylpeptide N-tetradecanoyltransferase 1	18	0.00782357	0.0110921	1.50453	0.589309	2.1066	FALSE	1535867	879063	1696391	1422293	2080409	2138693	326851	155654	549036	675667	328057	281315	868661	588725	942777	834236	1.14445e+06	1.18005e+06	1.5578e+06	1.02586e+06	1.39998e+06	1.76733e+06	1.4505e+06	1.16204e+06
A2A432	A2A432	Cul4b	Cullin-4B	18	0.126487	0.147244	1.50286	0.587706	0.897953	FALSE	907499	451250	795836	759661	1163403	893609	89074	49808.4	446610	406470	161468	143791	513266	302211	442290	445574	639997	493059	424534	328270	1.1388e+06	1.06319e+06	713933	593962
Q91V92	Q91V92	Acly	ATP-citrate synthase	45	0.0273544	0.0352591	1.50271	0.587565	1.56297	FALSE	7672705	6553589	8122853	7.20278e+06	9284275	9265215	930147	631824	3.27658e+06	2.87048e+06	1.72407e+06	2305255	4.33955e+06	4.38906e+06	4.51431e+06	4.22474e+06	5.10735e+06	5.11219e+06	4.43316e+06	4.16413e+06	8.35488e+06	7.50825e+06	7.62298e+06	9.52239e+06
Q8CIG8	Q8CIG8	Prmt5	Protein arginine N-methyltransferase 5	7	0.169234	0.193815	1.49839	0.583416	0.771512	FALSE	536774	316010	371016	321731	634187	655321	39572	22725.4	186473	140557	130753	161868	303590	211638	206194	188709	348871	361581	188604	149775	475484	367651	578125	668633
Q9DBJ1	Q9DBJ1	Pgam1	Phosphoglycerate mutase 1	21	0.00341721	0.00522937	1.49412	0.579292	2.46633	FALSE	17220941	14971731	19940440	16689354	19294636	19224990	2541685	1.91743e+06	5205738	7.37625e+06	3.62203e+06	4621843	9.73988e+06	1.00269e+07	1.1082e+07	9.78902e+06	1.06141e+07	1.06076e+07	1.21139e+07	1.26371e+07	1.3274e+07	1.92939e+07	1.60148e+07	1.90916e+07
Q64261	Q64261	Cdk6	Cyclin-dependent kinase 6	2	0.328766	0.360222	1.49216	0.577407	0.483113	FALSE	35713	31879	16100	41098	18733	42117	4020.9	0	20720.2	18619.3	4520.8	5007	20198.7	21350	8947.65	24105.7	10305.2	23238.6	19164	0	52834	48702	19988.7	20682.6
Q62261	Q62261	Sptbn1	Spectrin beta chain, non-erythrocytic 1	157	0.00181873	0.00295596	1.48724	0.572634	2.74023	FALSE	3.84312e+07	3.02988e+07	3.73106e+07	3.4337e+07	34722674	3.33485e+07	6.9282e+06	4.70689e+06	1.50614e+07	8.55866e+06	6.08362e+06	6.61841e+06	2.17361e+07	2.02917e+07	2.07356e+07	2.01401e+07	1.91012e+07	1.84004e+07	3.30204e+07	3.10215e+07	3.84047e+07	2.23867e+07	2.68987e+07	2.73389e+07
Q8CEC6	Q8CEC6	Ppwd1	Peptidylprolyl isomerase domain and WD repeat-containing protein 1	5	0.250846	0.280319	1.4864	0.57182	0.600592	FALSE	138315	97853	126598	103914	185610	169367	8465.9	5553.3	48337	85192.4	40843	23219	78228.7	65534	70357.4	60950	102105	93450.2	40349.2	36599.8	123253	222836	180587	95911.5
Q9Z1Z2	Q9Z1Z2	Strap	Serine-threonine kinase receptor-associated protein	12	0.0284844	0.0365932	1.48384	0.569337	1.54539	FALSE	1489573	1202017	1.46285e+06	1.36865e+06	2056144	1896458	190439	141272	717808	579032	384872	287573	842478	805014	812984	802775	1.1311e+06	1.04639e+06	907649	931071	1.83032e+06	1.51456e+06	1.70171e+06	1.18789e+06
P17879;Q61696	Q61696	Hspa1b;Hspa1a	Heat shock 70 kDa protein 1B;Heat shock 70 kDa protein 1A	17	0.0086866	0.0122136	1.4814	0.566965	2.06115	FALSE	1914505	1656645	2237619	2241961	1642126	1393926	234467	227209	514574	735151	426321	431064	1.08281e+06	1.10949e+06	1.24357e+06	1.31501e+06	903346	769115	1.11749e+06	1.49746e+06	1.3121e+06	1.92292e+06	1.88498e+06	1.78061e+06
Q8R2N2	Q8R2N2	Utp4	U3 small nucleolar RNA-associated protein 4 homolog	2	0.240514	0.26927	1.48011	0.565702	0.618859	FALSE	69425	0	71463	72323	114820	105013	0	9029.1	32722	23451	16486	19793	39265.6	0	39715.9	42420.5	63163.4	57942.2	0	59507.6	83437.1	61340.2	72892.9	81759.6
Q8BVE3	Q8BVE3	Atp6v1h	V-type proton ATPase subunit H	19	0.00831491	0.011726	1.47905	0.564668	2.08014	FALSE	2010686	1.75515e+06	2316684	2.02406e+06	2456950	2656558	312040	218312	935506	783856	528391	375170	1.13721e+06	1.17546e+06	1.28751e+06	1.1872e+06	1.35159e+06	1.46579e+06	1.48721e+06	1.43882e+06	2.38543e+06	2.05031e+06	2.33628e+06	1.54973e+06
P62889	P62889	Rpl30	Large ribosomal subunit protein eL30	10	0.00336808	0.00516163	1.47684	0.56251	2.47262	FALSE	6891300	6030130	6886026	6172837	9461381	7447686	1009616	852697	2039643	2.28637e+06	1730202	1745820	3.8976e+06	4.03849e+06	3.82694e+06	3.62063e+06	5.20478e+06	4.10935e+06	4.81192e+06	5.61983e+06	5.20084e+06	5.98041e+06	7.65009e+06	7.21152e+06
Q9QUR6	Q9QUR6	Prep	Prolyl endopeptidase	29	0.0471702	0.0585828	1.47461	0.560336	1.32633	FALSE	5759764	4453483	7222462	5919709	5611608	5052365	996980	649295	2365898	2.80107e+06	809354	710497	3.25763e+06	2.98258e+06	4.01392e+06	3.47216e+06	3.08699e+06	2.7877e+06	4.75169e+06	4.27927e+06	6.03275e+06	7.32669e+06	3.57856e+06	2.93487e+06
O55229	O55229	Chkb	Choline/ethanolamine kinase	2	0.042259	0.0528486	1.47413	0.559865	1.37408	FALSE	89223	65872	86504	91272	93273	85260	15695	11228.4	29329	42875.5	8473.6	14764.4	50463	44115.7	48075	53534.9	51310.2	47043.2	74803.7	74002.4	74785.4	112148	37466	60987.8
Q8BFV2	Q8BFV2	Pcid2	PCI domain-containing protein 2	4	0.15555	0.178916	1.46876	0.554602	0.808129	FALSE	136670	64414	113548	110254	176614	122980	12131	6730.7	63366	55885	27000.2	18790	77298.3	43139.3	63104.8	64668.7	97156.7	67855.7	57817.4	44359.7	161576	146177	119381	77616.5
Q5NCF2	Q5NCF2	Trappc1	Trafficking protein particle complex subunit 1	4	0.162818	0.186821	1.46868	0.554517	0.788297	FALSE	128242	180085	168926	151109	174812	181973	5815.6	15476	49006	61700.1	47301.9	52098	72531.5	120606	93881.4	88631.9	96165.4	100406	27717.6	101997	124959	161387	209145	215203
P62137;P62141;P63087	P62137	Ppp1ca;Ppp1cb;Ppp1cc	Serine/threonine-protein phosphatase PP1-alpha catalytic subunit;Serine/threonine-protein phosphatase PP1-beta catalytic subunit;Serine/threonine-protein phosphatase PP1-gamma catalytic subunit	21	0.0343301	0.0435101	1.46845	0.554293	1.46433	FALSE	5954520	4.83543e+06	6.36015e+06	5866055	6629496	5227829	676468	421658	2298602	2438699	1.38409e+06	1.25209e+06	3.36778e+06	3.23838e+06	3.53469e+06	3.44069e+06	3.64694e+06	2.88452e+06	3.22411e+06	2.779e+06	5.86116e+06	6.37884e+06	6.11974e+06	5.17205e+06
Q3U2P1	Q3U2P1	Sec24a	Protein transport protein Sec24A	13	0.171791	0.196584	1.46008	0.546046	0.764999	FALSE	733165	540903	850987	906349	428703	527374	87655.7	30057	346901	333952	128350	103819	414666	362253	472940	531612	235833	290985	417775	198095	884555	873510	567500	428848
Q9D1M0	Q9D1M0	Sec13	Protein SEC13 homolog	12	0.0642216	0.0781716	1.45805	0.54404	1.19232	FALSE	2948161	3582335	2992496	2997698	2468247	2389960	312731	271896	1019356	1470554	531421	663901	1.66743e+06	2.39916e+06	1.66309e+06	1.75828e+06	1.3578e+06	1.31869e+06	1.4905e+06	1.79197e+06	2.59923e+06	3.84649e+06	2.34968e+06	2.7424e+06
Q8CIE6	Q8CIE6	Copa	Coatomer subunit alpha;Xenin;Proxenin	70	0.0108151	0.0148857	1.45709	0.543095	1.96597	FALSE	16105071	1.36508e+07	17160666	15733881	1.65909e+07	1.59703e+07	2.17727e+06	1555262	6.50086e+06	6.92869e+06	2.75039e+06	3.04725e+06	9.10876e+06	9.14222e+06	9.53712e+06	9.22859e+06	9.1268e+06	8.81183e+06	1.03771e+07	1.02502e+07	1.65764e+07	1.81232e+07	1.21609e+07	1.25874e+07
P35585	P35585	Ap1m1	AP-1 complex subunit mu-1	9	0.0259871	0.0335987	1.45643	0.54244	1.58524	FALSE	972696	682660	1261700	1045020	1025315	652469	178361	110970	374724	397229	144879	123544	550141	457190	701196	612949	564034	360008	850084	731361	955502	1.03902e+06	640583	510327
A3KMP2	A3KMP2	Ttc38	Tetratricopeptide repeat protein 38	11	0.269143	0.298876	1.45322	0.539251	0.570017	FALSE	745941	590474	954837	915966	435738	421437	106495	42836.3	416778	362487	68460.3	78068.4	421892	395451	530655	537253	239703	232533	507564	282319	1.06273e+06	948149	302697	322480
P80317	P80317	Cct6a	T-complex protein 1 subunit zeta	28	0.0196207	0.0258642	1.4505	0.536547	1.70729	FALSE	7962745	7.03394e+06	8577508	7520370	10124296	9762319	1.08308e+06	663200	2.95393e+06	3.15196e+06	1.85044e+06	2.19772e+06	4.5036e+06	4.71076e+06	4.76699e+06	4.41102e+06	5.56945e+06	5.38648e+06	5.16207e+06	4.37092e+06	7.53216e+06	8.2445e+06	8.18174e+06	9.0782e+06
Q60972	Q60972	Rbbp4	Histone-binding protein RBBP4	8	0.0294989	0.0378163	1.4499	0.535949	1.53019	FALSE	1021808	880073	918123	1006006	1561680	1330030	158255	88076.7	342356	416305	232797	307818	577918	589402	510251	590065	859092	733860	754256	580483	872966	1.08892e+06	1.02931e+06	1.27151e+06
Q61133	Q61133	Gstt2	Glutathione S-transferase theta-2	2	0.0732735	0.0884244	1.43884	0.52491	1.13505	FALSE	127613	90877	134305	131789	62259	50793	16867	9889.7	35917	45618	12491	21289	72175.8	60862	74640.6	77299.9	34249.2	28025.6	80389.6	65179.5	91584	119322	55229	87939.2
Q8K2Q7	Q8K2Q7	Brox	BRO1 domain-containing protein BROX	6	0.116161	0.135708	1.43692	0.522976	0.934938	FALSE	518090	308022	477508	441110	524061	356435	60526.9	25400.1	200100	209810	90765.5	60808.7	293023	206288	265377	258730	288290	196667	288476	167403	510231	548795	401320	251184
Q9R0P3	Q9R0P3	Esd	S-formylglutathione hydrolase	17	0.0329035	0.0417519	1.43073	0.516749	1.48276	FALSE	8747844	10746967	9762829	8134152	8186555	8528118	1.43304e+06	892222	3961723	3.84575e+06	1356034	1518732	4.94763e+06	7.19745e+06	5.42574e+06	4.77103e+06	4.50349e+06	4.70549e+06	6.82997e+06	5.88032e+06	1.01019e+07	1.00592e+07	5.99571e+06	6.27348e+06
P59999	P59999	Arpc4	Actin-related protein 2/3 complex subunit 4	10	0.00260366	0.00408761	1.42661	0.512586	2.58442	FALSE	5467840	4931145	5949260	5985170	4731360	5281610	825651	581645	1824471	2202611	1060851	931085	3.09252e+06	3.30248e+06	3.30633e+06	3.51056e+06	2.60276e+06	2.91419e+06	3.93512e+06	3.83342e+06	4.65218e+06	5.76131e+06	4.69055e+06	3.84606e+06
P61327;Q9CQL1	P61327	Magoh;Magohb	Protein mago nashi homolog;Protein mago nashi homolog 2	8	0.113547	0.1328	1.4258	0.511772	0.944824	FALSE	1016121	608056	1069557	952824	1038266	789029	170590	26660.1	256890	386200	207152	220199	574701	407227	594411	558872	571158	435356	813047	175707	655038	1.01017e+06	915923	909583
Q9CQT1	Q9CQT1	Mri1	Methylthioribose-1-phosphate isomerase	6	0.00359146	0.00546056	1.42499	0.510954	2.44473	FALSE	312750	237773	349113	235627	415097	358268	55823.9	33061.9	119847	105207	46947	69519.1	176886	159241	194021	138205	228348	197679	266061	217899	305595	275187	207576	287165
P00329	P00329	Adh1	Alcohol dehydrogenase 1	6	0.417639	0.448626	1.42193	0.507853	0.379199	FALSE	662325	316347	839310	373406	339573	425032	67967.5	36610.2	335772	289820	32095.3	20892.5	374600	211864	466450	219019	186802	234516	323939	241285	856179	758075	141909	86301.3
Q8BJW6	Q8BJW6	Eif2a	Eukaryotic translation initiation factor 2A;Eukaryotic translation initiation factor 2A, N-terminally processed	14	0.0745524	0.0898696	1.41408	0.499863	1.12754	FALSE	742200	968978	1132355	1171936	1280357	1271406	119301	82630.4	331812	504441	223909	264462	419776	648943	629311	687390	704334	701513	568600	544588	846081	1.31945e+06	990015	1.09242e+06
P10605	P10605	Ctsb	Cathepsin B;Cathepsin B light chain;Cathepsin B heavy chain	20	0.21534	0.24288	1.41129	0.497019	0.666875	FALSE	23282281	23839527	27836627	29940358	11386080	12663857	4.03288e+06	2604083	9983028	10649662	2.12172e+06	1.78139e+06	1.31681e+07	1.59658e+07	1.54703e+07	1.75613e+07	6.26357e+06	6.98743e+06	1.92211e+07	1.71626e+07	2.54555e+07	2.78561e+07	9.38119e+06	7.35846e+06
P06467	P06467	Hbz	Hemoglobin subunit zeta	12	0.338859	0.370113	1.41111	0.496833	0.469981	FALSE	3254119	3756973	3.22955e+06	4752140	8171075	9270632	641799	497084	886510	760146	1.97724e+06	1.65792e+06	1.84048e+06	2.51612e+06	1.79484e+06	2.78733e+06	4.49497e+06	5.11518e+06	3.05887e+06	3.27611e+06	2.26049e+06	1.9883e+06	8.74239e+06	6.84844e+06
Q9R0N0	Q9R0N0	Galk1	Galactokinase	20	0.00412537	0.00620341	1.4095	0.495184	2.38454	FALSE	4543758	3.85101e+06	5193569	4993883	4366669	4119999	666888	440514	1.76435e+06	1.69084e+06	766206	884421	2.56987e+06	2.57909e+06	2.88635e+06	2.92913e+06	2.40214e+06	2.27326e+06	3.17845e+06	2.90327e+06	4.49887e+06	4.42268e+06	3.38778e+06	3.65331e+06
O35286	O35286	Dhx15	ATP-dependent RNA helicase DHX15	25	0.0638029	0.0777289	1.40152	0.48699	1.19516	FALSE	2984515	1862711	2697297	2565199	3365426	3041569	400558	236086	930690	1252036	616979	346050	1.68799e+06	1.24749e+06	1.49904e+06	1.5046e+06	1.85135e+06	1.67822e+06	1.90909e+06	1.55596e+06	2.37315e+06	3.27492e+06	2.72797e+06	1.42944e+06
Q8BVI4	Q8BVI4	Qdpr	Dihydropteridine reductase	12	0.104315	0.122713	1.3974	0.48274	0.981654	FALSE	1661585	1736604	2509397	1979572	1666160	1379117	221950	141246	739024	878859	337536	287975	939765	1.16304e+06	1.39461e+06	1.1611e+06	916568	760944	1.05783e+06	930905	1.88442e+06	2.29881e+06	1.49242e+06	1.18955e+06
O55131	O55131	Septin7	Septin-7	34	0.00212826	0.00340168	1.39595	0.481245	2.67198	FALSE	8806280	6629810	8572660	8.21683e+06	6.20174e+06	6.36067e+06	1.19138e+06	896331	2.64279e+06	2.72349e+06	1.27186e+06	1.23934e+06	4.98069e+06	4.44011e+06	4.7643e+06	4.81952e+06	3.41162e+06	3.50957e+06	5.6782e+06	5.9074e+06	6.73879e+06	7.12376e+06	5.62354e+06	5.11937e+06
Q921M3	Q921M3	Sf3b3	Splicing factor 3B subunit 3	28	0.000539482	0.000989829	1.39591	0.481207	3.26802	FALSE	3329222	2662741	2966947	3130091	4234576	3531459	559676	364620	1168340	1.06445e+06	652657	540900	1.88295e+06	1.78329e+06	1.64889e+06	1.83593e+06	2.32947e+06	1.94852e+06	2.66746e+06	2.40309e+06	2.97913e+06	2.78424e+06	2.88573e+06	2.23431e+06
Q9JL16	Q9JL16	Isg20	Interferon-stimulated gene 20 kDa protein	5	0.234554	0.263291	1.39329	0.478495	0.629758	FALSE	329476	132341	322630	411718	207823	282543	55199.8	41563.9	96810	138306	35096.5	10916.1	186346	88631.4	179303	241490	114325	155896	263087	273933	246854	361763	155179	45091.5
Q9WV32	Q9WV32	Arpc1b	Actin-related protein 2/3 complex subunit 1B	25	0.00729198	0.0104361	1.38662	0.471572	2.13715	FALSE	6991486	6620916	7.98588e+06	7.56981e+06	7.37034e+06	6.76099e+06	1082167	702326	2.23958e+06	3.03057e+06	1.22468e+06	1427817	3.95427e+06	4.43415e+06	4.43819e+06	4.44002e+06	4.05448e+06	3.73046e+06	5.1577e+06	4.62878e+06	5.71066e+06	7.92698e+06	5.41492e+06	5.89793e+06
O88685	O88685	Psmc3	26S proteasome regulatory subunit 6A	26	0.0284997	0.0366018	1.38419	0.46904	1.54516	FALSE	4200248	3547363	4296670	4244147	5314050	5523314	488885	402241	1.62627e+06	1775490	906276	923194	2.37559e+06	2.37574e+06	2.38789e+06	2.48937e+06	2.9233e+06	3.04755e+06	2.33007e+06	2.65103e+06	4.14679e+06	4.64411e+06	4.0071e+06	3.81347e+06
Q9EQ80	Q9EQ80	Nif3l1	NIF3-like protein 1	5	0.00316304	0.00488803	1.38358	0.468411	2.49989	FALSE	217568	205737	247057	219687	279511	256419	44382.7	26269.2	78757	71706.6	31097.9	54977.1	123053	137786	137303	128856	153761	141482	211532	173131	200821	187561	137499	227096
Q6P1F6	Q6P1F6	Ppp2r2a	Serine/threonine-protein phosphatase 2A 55 kDa regulatory subunit B alpha isoform	14	0.227295	0.255616	1.38187	0.466619	0.64341	FALSE	1305631	906404	1393518	1.00076e+06	1501858	1422314	98401.4	124160	444103	694207	281284	118025	738443	607036	774454	586987	826184	784779	468990	818297	1.13241e+06	1.81582e+06	1.2437e+06	487529
P48758	P48758	Cbr1	Carbonyl reductase [NADPH] 1	14	0.0892151	0.106009	1.37847	0.46307	1.04956	FALSE	1573028	1636285	1954016	1720302	1361235	1239481	176376	184108	530253	776733	218654	289365	889678	1.09585e+06	1.08595e+06	1.00903e+06	748826	683898	840623	1.21339e+06	1.35208e+06	2.03168e+06	966779	1.19529e+06
P45377	P45377	Akr1b8	Aldose reductase-related protein 2	7	0.14955	0.172296	1.37778	0.462343	0.825212	FALSE	225754	414868	356544	337502	458985	494255	39179	33823.5	99343	108978	84363	122755	127683	277845	198151	197959	252491	272711	186730	222919	253313	285050	373011	507068
Q99KK7	Q99KK7	Dpp3	Dipeptidyl peptidase 3	33	0.0524961	0.0647538	1.3765	0.461002	1.27987	FALSE	5219002	4.43984e+06	5998442	5533868	5.87384e+06	6272553	984087	726474	1.40558e+06	2.57616e+06	709526	844093	2.95178e+06	2.97344e+06	3.33366e+06	3.24585e+06	3.23125e+06	3.46096e+06	4.69024e+06	4.78793e+06	3.58407e+06	6.73839e+06	3.13717e+06	3.48672e+06
Q99J77	Q99J77	Nans	Sialic acid synthase	15	0.0679691	0.0824728	1.37643	0.46093	1.16769	FALSE	1769650	1718354	2037713	2220557	2499541	2267979	251114	137930	854082	842942	415189	388286	1.00088e+06	1.15081e+06	1.13247e+06	1.30245e+06	1.37502e+06	1.25138e+06	1.19683e+06	909046	2.17781e+06	2.20486e+06	1.83576e+06	1.60391e+06
P17563	P17563	Selenbp1	Methanethiol oxidase	29	0.0529876	0.0653221	1.37579	0.460258	1.27583	FALSE	8008964	7190594	10147477	7525389	7283003	8862177	1218370	816910	3562405	3.10335e+06	871581	1.61776e+06	4.52974e+06	4.81568e+06	5.63951e+06	4.41396e+06	4.00644e+06	4.88981e+06	5.80686e+06	5.38396e+06	9.0837e+06	8.11736e+06	3.8537e+06	6.68252e+06
P56387	P56387	Dynlt3	Dynein light chain Tctex-type 3	3	0.560175	0.590082	1.3714	0.455649	0.251677	FALSE	145199	121819	138890	133073	176370	162168	7818.9	14375.1	26865	28912	10371	89859	82122.1	81584.5	77188.8	78053	97022.5	89478.1	37265.5	94741.2	68502.5	75624.4	45855.4	371183
Q922B2	Q922B2	Dars1	Aspartate--tRNA ligase, cytoplasmic	31	0.0537726	0.0662321	1.37122	0.455461	1.26944	FALSE	6139093	5250204	5997959	5658464	6231055	5452133	646230	467777	1.77983e+06	2.56876e+06	1.15819e+06	1.2076e+06	3.47217e+06	3.51616e+06	3.33339e+06	3.31893e+06	3.42775e+06	3.00828e+06	3.07999e+06	3.08295e+06	4.53836e+06	6.71903e+06	5.12096e+06	4.98828e+06
Q05793	Q05793	Hspg2	Basement membrane-specific heparan sulfate proteoglycan core protein;Endorepellin;LG3 peptide	66	0.236498	0.265263	1.36698	0.450994	0.626172	FALSE	15075130	10589678	13011598	18881716	3624940	2.25805e+06	1.9357e+06	1476047	4.20565e+06	3.62507e+06	1.55309e+06	1.15635e+06	8.52624e+06	7.09211e+06	7.23126e+06	1.10749e+07	1.99411e+06	1.24591e+06	9.22572e+06	9.72811e+06	1.07239e+07	9.48201e+06	6.86698e+06	4.77656e+06
P48774	P48774	Gstm5	Glutathione S-transferase Mu 5	9	0.389906	0.421504	1.3583	0.441798	0.40904	FALSE	514902	326674	681019	461304	280459	146384	38868.3	28176.3	173767	256775	47312.8	48112.7	291220	218780	378479	270574	154283	80769.1	185250	185700	443084	671639	209194	198741
O35643;Q9DBG3	Q9DBG3	Ap1b1;Ap2b1	AP-1 complex subunit beta-1;AP-2 complex subunit beta	51	0.079945	0.095934	1.35743	0.440877	1.09721	FALSE	11006140	9377728	12860630	11442609	11658514	11756879	1.84324e+06	1283756	4.1085e+06	5188436	1.54359e+06	1.25422e+06	6.22489e+06	6.28044e+06	7.14735e+06	6.71158e+06	6.41344e+06	6.487e+06	8.78503e+06	8.46078e+06	1.04762e+07	1.35713e+07	6.82498e+06	5.18083e+06
Q9QYB1	Q9QYB1	Clic4	Chloride intracellular channel protein 4	15	0.0352542	0.0445748	1.35399	0.437222	1.45279	FALSE	8398767	7287573	7639516	8131304	10514201	11494334	1154169	793874	2890226	2776151	1468984	2373840	4.7502e+06	4.88063e+06	4.2457e+06	4.76936e+06	5.78394e+06	6.34213e+06	5.50087e+06	5.23214e+06	7.36973e+06	7.26151e+06	6.49511e+06	9.8057e+06
Q80UM3	Q80UM3	Naa15	N-alpha-acetyltransferase 15, NatA auxiliary subunit	21	0.189644	0.215849	1.35361	0.436811	0.722061	FALSE	1.15343e+06	951739	1457233	1.12279e+06	1907133	1.8121e+06	103505	99807.5	462889	541840	386982	253535	652363	637398	809864	658564	1.04913e+06	999847	493313	657796	1.18031e+06	1.41728e+06	1.71104e+06	1.04728e+06
Q9CRC9	Q9CRC9	Gnpda2	Glucosamine-6-phosphate isomerase 2	5	0.335303	0.366776	1.35344	0.436636	0.474562	FALSE	421539	399698	350803	327507	284857	394500	110491	23373	137742	34867.5	35838.9	105064	238415	267685	194960	192097	156702	217670	526610	154043	351225	91202.1	158462	433990
P62192	P62192	Psmc1	26S proteasome regulatory subunit 4	25	0.0283519	0.0364341	1.35043	0.433423	1.54742	FALSE	3729643	2.58314e+06	3679602	3626322	4437800	4262759	432729	342228	1.44615e+06	1.3676e+06	680579	653642	2.10942e+06	1.72998e+06	2.04496e+06	2.12699e+06	2.44127e+06	2.35203e+06	2.06242e+06	2.2555e+06	3.6875e+06	3.5772e+06	3.00918e+06	2.70002e+06
P31001	P31001	Des	Desmin	64	0.288932	0.319512	1.35027	0.43325	0.539205	FALSE	107175412	102201469	94258895	8.18638e+07	1.74563e+08	1.94156e+08	1.45027e+07	1.07039e+07	30871393	17774528	3.42453e+07	4.06374e+07	6.06166e+07	6.84463e+07	5.23848e+07	4.80166e+07	9.60285e+07	1.07128e+08	6.91211e+07	7.0546e+07	7.87183e+07	4.64924e+07	1.51416e+08	1.67862e+08
O08529	O08529	Capn2	Calpain-2 catalytic subunit	32	0.00647601	0.00936013	1.34658	0.429301	2.18869	FALSE	5596602	4.3031e+06	5766867	5712009	5253809	5813071	1.07931e+06	525954	1878834	1.77705e+06	828067	840149	3.16534e+06	2.88187e+06	3.20496e+06	3.35034e+06	2.89016e+06	3.20743e+06	5.14409e+06	3.46638e+06	4.7908e+06	4.6482e+06	3.6613e+06	3.47043e+06
P84091	P84091	Ap2m1	AP-2 complex subunit mu	22	0.00870521	0.0122317	1.34529	0.427916	2.06022	FALSE	5632828	4720362	5509980	5524723	5107565	5126771	758047	518478	1.79957e+06	2.05768e+06	787288	997674	3.18583e+06	3.16132e+06	3.0622e+06	3.24049e+06	2.80971e+06	2.82876e+06	3.61292e+06	3.41711e+06	4.58868e+06	5.38222e+06	3.481e+06	4.12113e+06
Q68FD5	Q68FD5	Cltc	Clathrin heavy chain 1	102	0.0134714	0.0182283	1.34345	0.425942	1.87059	FALSE	7.30979e+07	57482454	78843544	68325504	64740639	5.8175e+07	9232580	5.71679e+06	24681547	2.39011e+07	1.17631e+07	1.25385e+07	4.1343e+07	3.84971e+07	4.38177e+07	4.00758e+07	3.56143e+07	3.20988e+07	4.40033e+07	3.76773e+07	6.2935e+07	6.25175e+07	5.20106e+07	5.17931e+07
Q3TXS7	Q3TXS7	Psmd1	26S proteasome non-ATPase regulatory subunit 1	40	0.0456252	0.0568238	1.3433	0.425779	1.3408	FALSE	5569746	4427874	5929648	5.65164e+06	6.91272e+06	6.52617e+06	720290	398716	2.16957e+06	2.11073e+06	1.11614e+06	1.20829e+06	3.15016e+06	2.96543e+06	3.29543e+06	3.31493e+06	3.80274e+06	3.60089e+06	3.43297e+06	2.6278e+06	5.53215e+06	5.52099e+06	4.93499e+06	4.99112e+06
P70122	P70122	Sbds	Ribosome maturation protein SBDS	10	0.250248	0.279724	1.34243	0.424844	0.601629	FALSE	993811	703071	1258709	1012491	1367010	1343618	71062	52958.6	492836	477903	245830	204881	562083	470860	699533	593869	752003	741357	338688	349031	1.25667e+06	1.25004e+06	1.08694e+06	846309
P62835;Q99JI6;P35276	Q99JI6	Rap1a;Rap1b;Rab3d	Ras-related protein Rap-1A;Ras-related protein Rap-1b;Ras-related protein Rab-3D	17	0.000190806	0.000389509	1.33897	0.421119	3.71941	FALSE	10562207	8364139	9816994	8854946	10215156	10626039	1.36254e+06	1.15625e+06	3102681	2823794	1970820	1696375	5.97381e+06	5.60162e+06	5.45584e+06	5.1938e+06	5.61944e+06	5.86304e+06	6.49396e+06	7.62045e+06	7.91146e+06	7.38613e+06	8.71398e+06	7.00727e+06
Q9ERK4	Q9ERK4	Cse1l	Exportin-2	39	0.226909	0.255318	1.33831	0.42041	0.644148	FALSE	1.79305e+07	4699084	6134616	5.70803e+06	7167385	6170425	1.11024e+06	736078	2.62168e+06	2.16236e+06	1.45898e+06	1.8703e+06	1.01412e+07	3.14707e+06	3.40934e+06	3.348e+06	3.94283e+06	3.40461e+06	5.29151e+06	4.85123e+06	6.68497e+06	5.65602e+06	6.4509e+06	7.72573e+06
A0A1W2P872	A0A1W2P872	Nova2	RNA-binding protein Nova-2	3	0.0884367	0.105172	1.33767	0.419727	1.05337	FALSE	165498	70912	153002	150208	106973	128005	15390	15775	31872	33596	33657	23786	93602.9	47491.1	85031.6	88103.4	58846.7	70628.3	73350.1	103967	81269.7	87876.2	148814	98253.6
Q80UG5	Q80UG5	Septin9	Septin-9	32	0.0349926	0.0443101	1.33505	0.416894	1.45602	FALSE	4323911	3658315	4849504	4641175	4.0426e+06	4358454	570335	374357	1.65762e+06	1.65403e+06	792662	654710	2.44553e+06	2.45004e+06	2.69513e+06	2.72225e+06	2.22387e+06	2.40483e+06	2.71827e+06	2.46725e+06	4.22673e+06	4.32641e+06	3.50476e+06	2.70443e+06
Q8R1F1	Q8R1F1	Niban2	Protein Niban 2	31	0.0197212	0.0259806	1.33001	0.411434	1.70507	FALSE	5526100	4605335	5570976	4885420	6262054	7122004	891753	447727	1870392	2147104	968085	999652	3.12547e+06	3.08428e+06	3.0961e+06	2.86551e+06	3.4448e+06	3.92965e+06	4.25017e+06	2.95081e+06	4.76927e+06	5.61613e+06	4.28039e+06	4.12929e+06
Q7TMR0	Q7TMR0	Prcp	Lysosomal Pro-X carboxypeptidase	8	0.350462	0.382174	1.32523	0.406243	0.45536	FALSE	531706	481285	603942	510379	335427	149870	89624	25722.5	186406	222457	34839	51665.8	300724	322326	335644	299359	184521	82692.5	427156	169528	475312	581875	154041	213418
P50580	P50580	Pa2g4	Proliferation-associated protein 2G4	26	0.136574	0.158162	1.3241	0.405013	0.864631	FALSE	5275181	4615255	5802741	5158656	8447321	7879961	634780	401731	1.96078e+06	1.8966e+06	1.36222e+06	1.59124e+06	2.98355e+06	3.09092e+06	3.2249e+06	3.02577e+06	4.64694e+06	4.34786e+06	3.02542e+06	2.64767e+06	4.99976e+06	4.96088e+06	6.02307e+06	6.57298e+06
P46412;P21765	P46412	Gpx3;Gpx5	Glutathione peroxidase 3;Epididymal secretory glutathione peroxidase	6	0.040579	0.0508827	1.32231	0.403061	1.3917	FALSE	1129573	933588	1260760	1009168	1570687	1723210	145760	129936	373731	481372	249661	221153	638868	625242	700673	591920	864047	950802	694704	856362	952969	1.25911e+06	1.10388e+06	913524
Q9Z2D6	Q9Z2D6	Mecp2	Methyl-CpG-binding protein 2	6	0.130341	0.15144	1.32087	0.401491	0.88492	FALSE	175761	266922	363865	322476	251278	296284	55439.7	36135.4	99815	58940.6	23975	64350	99407.5	178763	202220	189146	138230	163478	264230	238156	254516	154169	106005	265813
Q8VE47	Q8VE47	Uba5	Ubiquitin-like modifier-activating enzyme 5	8	0.0135421	0.0183182	1.32042	0.401	1.86831	FALSE	840275	651088	906689	889548	871379	901516	142661	92830.1	289058	307254	105933	132295	475246	436046	503897	521758	479352	497422	679936	611811	737062	803676	468381	546476
P15626	P15626	Gstm2	Glutathione S-transferase Mu 2	19	0.0552744	0.0678454	1.31703	0.397283	1.25748	FALSE	3697496	2.91073e+06	4.45002e+06	3342569	3.22146e+06	3388997	472863	447071	1077045	1.46473e+06	502354	474156	2.09124e+06	1.94937e+06	2.47312e+06	1.96056e+06	1.77215e+06	1.86992e+06	2.25371e+06	2.94648e+06	2.74633e+06	3.83126e+06	2.22116e+06	1.95861e+06
P62315	P62315	Snrpd1	Small nuclear ribonucleoprotein Sm D1	3	0.307383	0.338504	1.31643	0.396634	0.51232	FALSE	850300	456110	734310	721830	911650	814890	64551	33268.8	253682	181863	153589	255001	480915	305466	408096	423384	501506	449625	307656	219263	646858	475695	679094	1.05334e+06
P30416	P30416	Fkbp4	Peptidyl-prolyl cis-trans isomerase FKBP4;Peptidyl-prolyl cis-trans isomerase FKBP4, N-terminally processed	35	0.0517113	0.0638229	1.31417	0.394156	1.28641	FALSE	5458669	3973697	6012246	5047557	7202288	5809121	693488	407938	2.05973e+06	1.93476e+06	1.08093e+06	1.00943e+06	3.08733e+06	2.66126e+06	3.34133e+06	2.96061e+06	3.96203e+06	3.20525e+06	3.30522e+06	2.68858e+06	5.25206e+06	5.0607e+06	4.77932e+06	4.16967e+06
O88322	O88322	Nid2	Nidogen-2	22	0.521723	0.553011	1.31142	0.391129	0.28256	FALSE	3078039	2472630	3239506	3.95132e+06	729684	520040	478010	246150	1546309	813299	75695.1	109514	1.74089e+06	1.65597e+06	1.80037e+06	2.31762e+06	401405	286939	2.27824e+06	1.62229e+06	3.9429e+06	2.12733e+06	334686	452373
P68510	P68510	Ywhah	14-3-3 protein eta	17	0.0185695	0.0245931	1.31105	0.390723	1.7312	FALSE	6301478	5885108	6527008	7028711	4615722	5681045	1.14472e+06	658094	1617736	2104779	821882	1.06075e+06	3.56401e+06	3.94137e+06	3.62741e+06	4.12264e+06	2.53914e+06	3.13458e+06	5.45584e+06	4.33727e+06	4.12503e+06	5.50542e+06	3.63395e+06	4.38169e+06
Q3UE37	Q3UE37	Ube2z	Ubiquitin-conjugating enzyme E2 Z	7	0.172016	0.196788	1.30932	0.388818	0.764432	FALSE	463956	375668	430857	469416	584239	550558	57827.8	29032.5	152859	150308	71906	144705	262406	251592	239451	275333	321394	303777	275612	191343	389772	393157	317932	597737
P47754	P47754	Capza2	F-actin-capping protein subunit alpha-2	18	0.0228974	0.029868	1.30591	0.385052	1.64021	FALSE	6247874	4970997	6600457	5693757	5615173	5429471	741903	619916	1.97328e+06	2.21437e+06	806489	980153	3.53369e+06	3.32917e+06	3.66823e+06	3.33963e+06	3.08895e+06	2.99577e+06	3.53597e+06	4.08565e+06	5.03163e+06	5.79208e+06	3.56589e+06	4.04875e+06
P61290	P61290	Psme3	Proteasome activator complex subunit 3	9	0.190997	0.217273	1.30577	0.384898	0.718973	FALSE	540950	667475	499502	586941	1220339	1066266	106386	56584.3	330926	266733	125787	111935	305952	447021	277601	344266	671318	588325	507045	372927	843821	697686	556167	462375
P05213;P68368;P68369;P05214;P68373;Q9JJZ2	P05213	Tuba1b;Tuba4a;Tuba1a;Tuba3a;Tuba1c;Tuba8	Tubulin alpha-1B chain;Detyrosinated tubulin alpha-1B chain;Tubulin alpha-4A chain;Tubulin alpha-1A chain;Detyrosinated tubulin alpha-1A chain;Tubulin alpha-3 chain;Detyrosinated tubulin alpha-3 chain;Tubulin alpha-1C chain;Detyrosinated tubulin alpha-1C chain;Tubulin alpha-8 chain;Dephenylalaninated tubulin alpha-8 chain	34	0.000198726	0.000403734	1.30506	0.384111	3.70175	FALSE	9.4326e+07	81949735	94095332	90605105	96740914	92520895	1.20345e+07	9.91969e+06	27467031	27549867	1.71536e+07	17974477	5.33492e+07	5.48833e+07	5.22939e+07	5.31438e+07	5.32179e+07	5.10495e+07	5.73576e+07	6.53772e+07	7.00376e+07	7.20615e+07	7.58445e+07	7.42478e+07
Q7SIG6	Q7SIG6	Asap2	Arf-GAP with SH3 domain, ANK repeat and PH domain-containing protein 2	2	0.49546	0.527546	1.30404	0.382984	0.304991	FALSE	791330	396274	322640	1068284	167890	1151588	19794.4	90821.3	120574	186620	91032	251450	447563	265392	179309	626594	92357.6	635402	94341.8	598571	307450	488137	402498	1.03867e+06
O08573	O08573	Lgals9	Galectin-9	16	0.0374175	0.0471834	1.30393	0.382867	1.42693	FALSE	5803745	4363675	5292097	6072176	4528850	5230534	816749	568140	1781845	1921739	879411	601836	3.2825e+06	2.92244e+06	2.94111e+06	3.56159e+06	2.49136e+06	2.88601e+06	3.8927e+06	3.74441e+06	4.54349e+06	5.02664e+06	3.88832e+06	2.48603e+06
Q9JHK5	Q9JHK5	Plek	Pleckstrin	8	0.285471	0.315933	1.30369	0.382596	0.544437	FALSE	1243104	557862	1240728	1216696	939021	1102701	76372.5	104478	531602	411922	166587	115596	703079	373611	689540	713644	516563	608428	363998	688578	1.35552e+06	1.07745e+06	736565	477497
P51807	P51807	Dynlt1	Dynein light chain Tctex-type 1	3	0.0297917	0.0381571	1.30289	0.381718	1.5259	FALSE	722052	543340	744409	699457	718517	736978	115544	81326	223151	258095	74672	112223	408381	363885	413709	410261	395262	406636	550693	535991	569008	675093	330162	463563
P62737;P63268;P68033;P68134	P68033	Acta2;Actg2;Actc1;Acta1	Actin, aortic smooth muscle;Actin, aortic smooth muscle, intermediate form;Actin, gamma-enteric smooth muscle;Actin, gamma-enteric smooth muscle, intermediate form;Actin, alpha cardiac muscle 1;Actin, alpha cardiac muscle 1, intermediate form;Actin, alpha skeletal muscle;Actin, alpha skeletal muscle, intermediate form	12	0.0879852	0.104723	1.30201	0.380742	1.05559	FALSE	47211776	34878822	46073520	47585026	37270076	36904711	8.58839e+06	6569021	10047178	11931146	5556971	5432824	2.67022e+07	2.3359e+07	2.56056e+07	2.79106e+07	2.05026e+07	2.03626e+07	4.0933e+07	4.32941e+07	2.56191e+07	3.1208e+07	2.45702e+07	2.24415e+07
Q8BGE6	Q8BGE6	Atg4b	Cysteine protease ATG4B	3	0.341544	0.372833	1.29415	0.372001	0.466554	FALSE	206706	117949	258132	197726	279653	244615	4453.9	24506.2	57973	110752	39542	40656.5	116909	78992.7	143458	115975	153839	134969	21227.7	161512	147824	289691	174835	167941
P54923	P54923	Adprh	ADP-ribosylhydrolase ARH1	9	0.110667	0.129754	1.28862	0.365827	0.955983	FALSE	1030594	770213	1037160	1007608	1050498	1108957	157369	58439	373936	392669	145330	168247	582887	515826	576406	591005	577887	611880	750034	385151	953490	1.02709e+06	642577	694984
P62874	P62874	Gnb1	Guanine nucleotide-binding protein G(I)/G(S)/G(T) subunit beta-1	16	0.0654225	0.0795876	1.28283	0.359329	1.18427	FALSE	12462290	10651650	11600930	11931368	9833460	9813863	1.66612e+06	1.45101e+06	3918792	3854135	1412370	1332685	7.04846e+06	7.13361e+06	6.44727e+06	6.99826e+06	5.40946e+06	5.41492e+06	7.94086e+06	9.56309e+06	9.99244e+06	1.00812e+07	6.2448e+06	5.50497e+06
O70475	O70475	Ugdh	UDP-glucose 6-dehydrogenase	25	0.268306	0.298102	1.2817	0.358059	0.571369	FALSE	3767598	3246721	3933572	3.52337e+06	6810283	6717944	445536	256378	1437527	1352065	1.20569e+06	1010771	2.13089e+06	2.17439e+06	2.1861e+06	2.06661e+06	3.74639e+06	3.70671e+06	2.12347e+06	1.6897e+06	3.66552e+06	3.53656e+06	5.33094e+06	4.17522e+06
Q9JLJ2	Q9JLJ2	Aldh9a1	4-trimethylaminobutyraldehyde dehydrogenase	30	0.0586755	0.0718745	1.27771	0.353562	1.23154	FALSE	9170844	8.54294e+06	10006557	9.28783e+06	10383876	11350895	1001954	792728	3.16562e+06	3.13556e+06	1.80551e+06	2190431	5.18688e+06	5.72137e+06	5.56119e+06	5.44771e+06	5.71225e+06	6.26299e+06	4.7754e+06	5.22459e+06	8.07193e+06	8.20161e+06	7.98306e+06	9.04808e+06
P63001;P60764	P63001	Rac1;Rac3	Ras-related C3 botulinum toxin substrate 1;Ras-related C3 botulinum toxin substrate 3	8	0.00906481	0.0126802	1.27573	0.351318	2.04264	FALSE	6554237	6121457	6318460	6516600	6270179	6539580	809892	560982	1978587	1997785	1207319	1247330	3.70697e+06	4.09966e+06	3.51151e+06	3.82226e+06	3.44927e+06	3.60829e+06	3.86001e+06	3.69724e+06	5.04516e+06	5.22556e+06	5.33816e+06	5.15239e+06
P57746	P57746	Atp6v1d	V-type proton ATPase subunit D	8	0.0955214	0.112995	1.27367	0.348989	1.0199	FALSE	765271	738261	926631	773785	944827	992035	70961	76129.8	261208	292137	163251	189361	432825	494427	514979	453858	519757	547367	338206	501745	666048	764135	721815	782200
P02088	P02088	Hbb-b1	Hemoglobin subunit beta-1	7	0.509197	0.541086	1.27363	0.348941	0.293114	FALSE	32755140	23446650	41278300	32183680	12761720	12898395	4092337	2635680	15630070	10352605	1.25967e+06	1326877	1.85258e+07	1.57027e+07	2.29406e+07	1.88771e+07	7.02032e+06	7.11684e+06	1.95044e+07	1.73708e+07	3.98548e+07	2.70791e+07	5.56964e+06	5.48097e+06
P29387	P29387	Gnb4	Guanine nucleotide-binding protein subunit beta-4	7	0.385258	0.417011	1.27284	0.348053	0.414248	FALSE	960361	792888	1111245	952251	507384	428282	125670	65578.7	359674	359089	104610	41213.5	543164	531012	617580	558536	279116	236310	598954	432206	917125	939260	462533	170242
Q61183;Q9WVP6	Q61183	Papola;Papolb	Poly(A) polymerase alpha;Poly(A) polymerase beta	3	0.305932	0.33722	1.26989	0.344701	0.514375	FALSE	118808	123810	107447	133648	211494	212379	9384.3	12047	54858	38030	26911	43598	67195.8	82917.9	59714.2	78390.3	116344	117183	44726.4	79397.5	139881	99474.1	118987	180092
Q91WK2	Q91WK2	Eif3h	Eukaryotic translation initiation factor 3 subunit H	21	0.209161	0.236413	1.26871	0.343364	0.67952	FALSE	2.39275e+06	2.03997e+06	2539612	2183528	3355557	3045319	313132	145986	1061972	1.02936e+06	428056	385395	1.3533e+06	1.36621e+06	1.4114e+06	1.28073e+06	1.84592e+06	1.68029e+06	1.49241e+06	962144	2.7079e+06	2.69248e+06	1.89265e+06	1.59196e+06
P39054	P39054	Dnm2	Dynamin-2	35	0.100619	0.118662	1.26825	0.342838	0.997319	FALSE	5541442	4.28702e+06	5418445	4762117	5237027	4804474	650237	375718	1892966	1936576	728717	799822	3.13415e+06	2.8711e+06	3.01133e+06	2.79318e+06	2.88093e+06	2.65093e+06	3.09909e+06	2.47622e+06	4.82683e+06	5.06545e+06	3.22202e+06	3.30385e+06
Q9WU78	Q9WU78	Pdcd6ip	Programmed cell death 6-interacting protein	38	0.012029	0.016418	1.26737	0.341837	1.91977	FALSE	6838306	5.75353e+06	7036222	7.33449e+06	7465425	6638800	851783	608271	2.26694e+06	2.23333e+06	1.12539e+06	1.30098e+06	3.86763e+06	3.85325e+06	3.91041e+06	4.30199e+06	4.10679e+06	3.66304e+06	4.05967e+06	4.0089e+06	5.78042e+06	5.84167e+06	4.97592e+06	5.374e+06
Q9DAZ2	Q9DAZ2	Prl2b1	Prolactin-2B1	6	0.672762	0.698961	1.267	0.341415	0.172138	FALSE	1085018	649561	602103	977845	62233.1	78258.6	56624.2	23644.2	10973.5	53378.5	221961	242745	613668	435023	334622	573548	34234.9	43180.1	269876	155831	27981.1	139621	981401	1.00271e+06
O55222	O55222	Ilk	Integrin-linked protein kinase	22	0.0969661	0.114641	1.26652	0.340875	1.01338	FALSE	5119117	3554861	4243220	4.28994e+06	4088070	4459313	494931	678240	1.18331e+06	1.45156e+06	659074	547895	2.89529e+06	2.38076e+06	2.35819e+06	2.51623e+06	2.24888e+06	2.46048e+06	2.35888e+06	4.47004e+06	3.01729e+06	3.79681e+06	2.9141e+06	2.26321e+06
P60122	P60122	Ruvbl1	RuvB-like 1	24	0.062576	0.0762999	1.26604	0.340318	1.20359	FALSE	3377590	2497148	3119865	2682582	4083999	3825024	416423	228780	1001225	1048516	646697	627456	1.91031e+06	1.67239e+06	1.73388e+06	1.57345e+06	2.24664e+06	2.1105e+06	1.98471e+06	1.50781e+06	2.553e+06	2.74258e+06	2.85937e+06	2.59185e+06
P59708	P59708	Sf3b6	Splicing factor 3B subunit 6	3	0.332913	0.364537	1.2616	0.335249	0.477669	FALSE	304318	276457	261553	292879	272074	276304	17808	14473	89448	116898	43969	78309	172117	185148	145359	171786	149670	152454	84874.5	95386.4	228082	305767	194409	323474
P62305	P62305	Snrpe	Small nuclear ribonucleoprotein E	2	0.155276	0.17865	1.26014	0.333581	0.808894	FALSE	657772	591733	575260	806044	613316	687999	67488.2	53802	205034	215389	160663	96237	372025	396295	319703	472779	337390	379612	321655	354590	522812	563388	710372	397529
Q9DB29	Q9DB29	Iah1	Isoamyl acetate-hydrolyzing esterase 1 homolog	8	0.55519	0.585705	1.25717	0.330184	0.255558	FALSE	805534	761742	1290225	1016878	502810	578329	100955	37304.2	496447	423149	73622	45768.6	455597	510153	717048	596442	276600	319100	481162	245859	1.26588e+06	1.10682e+06	325520	189058
Q9CVB6	Q9CVB6	Arpc2	Actin-related protein 2/3 complex subunit 2	24	0.110585	0.129694	1.25673	0.329671	0.956303	FALSE	6580037	5628871	7284695	6562457	7.07395e+06	6789990	910187	763500	1.83821e+06	2830738	900269	846454	3.72156e+06	3.76976e+06	4.0485e+06	3.84916e+06	3.89144e+06	3.74646e+06	4.33803e+06	5.03196e+06	4.6872e+06	7.40429e+06	3.98054e+06	3.49648e+06
Q8VE37	Q8VE37	Rcc1	Regulator of chromosome condensation	14	0.304532	0.335801	1.25225	0.324524	0.516366	FALSE	2687344	1916874	2953972	2523387	2720035	2358564	275034	79916	832958	962604	387722	660873	1.51992e+06	1.28377e+06	1.64168e+06	1.48007e+06	1.49631e+06	1.30137e+06	1.31083e+06	526698	2.12394e+06	2.51786e+06	1.71431e+06	2.72989e+06
Q8K0C9	Q8K0C9	Gmds	GDP-mannose 4,6 dehydratase	4	0.414062	0.444896	1.25053	0.322543	0.382935	FALSE	391807	301518	351855	380721	374783	148458	37763	35442	141181	129400	63736.7	4805.1	221600	201932	195545	223309	206171	81913.5	179982	233586	359994	338468	281812	19848.6
O70133	O70133	Dhx9	ATP-dependent RNA helicase A	42	0.140104	0.161984	1.24887	0.32062	0.853551	FALSE	6107455	5010645	6229659	5.26976e+06	7123382	6289510	711511	398507	1.91929e+06	2.43843e+06	974882	1.04496e+06	3.45427e+06	3.35572e+06	3.46216e+06	3.09094e+06	3.91863e+06	3.47031e+06	3.39112e+06	2.62642e+06	4.89395e+06	6.37814e+06	4.31044e+06	4.31645e+06
P36536	P36536	Sar1a	GTP-binding protein SAR1a	12	0.757047	0.778143	1.24865	0.320367	0.120877	FALSE	3596897	2.69151e+06	4259690	3259693	3835970	3327142	176226	88431	474598	516227	167732	2.50237e+06	2.03434e+06	1.80256e+06	2.36734e+06	1.91195e+06	2.1102e+06	1.83579e+06	839911	582818	1.21017e+06	1.35028e+06	741629	1.03366e+07
P68254	P68254	Ywhaq	14-3-3 protein theta	18	0.0205441	0.0269808	1.2424	0.313135	1.68731	FALSE	5777539	4571243	6277520	6.29892e+06	5.73952e+06	4956933	801041	485138	1503447	1919654	880029	1.05251e+06	3.26768e+06	3.06145e+06	3.48876e+06	3.69459e+06	3.15735e+06	2.73505e+06	3.81783e+06	3.19738e+06	3.83361e+06	5.02119e+06	3.89105e+06	4.34765e+06
Q8CIB5	Q8CIB5	Fermt2	Fermitin family homolog 2	36	0.282276	0.312641	1.23941	0.309652	0.549326	FALSE	8194982	6394387	8099520	7.49558e+06	6441600	6050570	762029	691689	2789261	3.11972e+06	929924	734811	4.63495e+06	4.28244e+06	4.50135e+06	4.39648e+06	3.54357e+06	3.33847e+06	3.63189e+06	4.55868e+06	7.11228e+06	8.16018e+06	4.11166e+06	3.03531e+06
Q99MN1	Q99MN1	Kars1	Lysine--tRNA ligase	18	0.193753	0.22029	1.23933	0.309558	0.71275	FALSE	2068045	1.64797e+06	1978070	1.89076e+06	3292237	3153917	239958	162228	664920	775590	471820	467791	1.16965e+06	1.10368e+06	1.09932e+06	1.10901e+06	1.81109e+06	1.74021e+06	1.14366e+06	1.06919e+06	1.69546e+06	2.02869e+06	2.08615e+06	1.93232e+06
Q9D0R2	Q9D0R2	Tars1	Threonine--tRNA ligase 1, cytoplasmic	28	0.176639	0.201642	1.23511	0.30464	0.752913	FALSE	1859908	1.42031e+06	2063516	2015534	2560979	2523881	188486	151510	697933	663908	439932	351623	1.05193e+06	951209	1.14681e+06	1.1822e+06	1.40881e+06	1.39258e+06	898338	998546	1.77964e+06	1.73657e+06	1.94516e+06	1.45246e+06
Q9QXY6;Q9WVK4	Q9WVK4	Ehd3;Ehd1	EH domain-containing protein 3;EH domain-containing protein 1	36	0.201678	0.228748	1.23137	0.30026	0.695342	FALSE	8225116	6752334	9104045	8307495	6292976	7481038	872703	567640	2.9957e+06	2939022	1.15885e+06	1.09474e+06	4.65199e+06	4.52217e+06	5.05961e+06	4.8727e+06	3.46181e+06	4.12775e+06	4.15938e+06	3.74112e+06	7.63867e+06	7.68753e+06	5.12384e+06	4.52208e+06
Q07113	Q07113	Igf2r	Cation-independent mannose-6-phosphate receptor	110	0.35775	0.389322	1.23109	0.299931	0.44642	FALSE	25636342	2.05604e+07	2.24674e+07	2.30724e+07	1.28454e+07	9.77868e+06	3.64976e+06	2.2815e+06	7.34372e+06	6.39826e+06	1.84432e+06	1.48344e+06	1.44995e+07	1.37697e+07	1.24864e+07	1.35329e+07	7.06637e+06	5.3955e+06	1.73951e+07	1.50366e+07	1.87256e+07	1.67358e+07	8.15466e+06	6.12767e+06
Q8C1B7	Q8C1B7	Septin11	Septin-11	21	0.139879	0.161769	1.22721	0.295386	0.854247	FALSE	3931631	3223817	3633408	3813477	2753003	2343214	441905	264468	1.13146e+06	1.18135e+06	478606	509928	2.22366e+06	2.15905e+06	2.01928e+06	2.23677e+06	1.51445e+06	1.2929e+06	2.10616e+06	1.74301e+06	2.88507e+06	3.09004e+06	2.11616e+06	2.10638e+06
A0JNU3	A0JNU3	Aspg	60 kDa lysophospholipase;L-asparaginase;1-alkyl-2-acetylglycerophosphocholine esterase	8	0.709267	0.73276	1.22207	0.289324	0.14919	FALSE	238049	207032	254481	85744.6	840171	1036628	23486	24763.6	81022.9	23121.8	112516	191824	134637	138653	141429	50292.9	462185	571972	111936	163208	206599	60479.1	497489	792374
P22892	P22892	Ap1g1	AP-1 complex subunit gamma-1	22	0.345197	0.376724	1.2199	0.286769	0.461933	FALSE	2438620	2186929	3034529	2810670	2602208	2.43115e+06	366218	200848	904220	1.21379e+06	306973	245334	1.37924e+06	1.46463e+06	1.68645e+06	1.64858e+06	1.43149e+06	1.34142e+06	1.74543e+06	1.32372e+06	2.30565e+06	3.17487e+06	1.35728e+06	1.01341e+06
Q9EPU4	Q9EPU4	Cpsf1	Cleavage and polyadenylation specificity factor subunit 1	10	0.534291	0.565344	1.21576	0.281861	0.272222	FALSE	289406	223671	218034	296822	415477	376957	30866.4	0	119896	152857	41148.9	57190.7	163683	149797	121173	174099	228557	207990	147112	0	305721	399824	181940	236239
O70194	O70194	Eif3d	Eukaryotic translation initiation factor 3 subunit D	19	0.228218	0.256587	1.21346	0.279126	0.64165	FALSE	2820561	3052053	2565382	2886046	4145065	3991071	330912	206480	1.05585e+06	1.09255e+06	497742	714321	1.59526e+06	2.04402e+06	1.42572e+06	1.69279e+06	2.28023e+06	2.20212e+06	1.57715e+06	1.36084e+06	2.69228e+06	2.85775e+06	2.20077e+06	2.95067e+06
Q91WQ3	Q91WQ3	Yars1	Tyrosine--tRNA ligase, cytoplasmic;Tyrosine--tRNA ligase, cytoplasmic, N-terminally processed	21	0.335069	0.366614	1.20771	0.272276	0.474866	FALSE	1803400	1224140	2270707	1920573	2520187	2270898	146118	110670	734648	707156	333445	404536	1.01997e+06	819830	1.26196e+06	1.1265e+06	1.38637e+06	1.25299e+06	696411	729389	1.87326e+06	1.84969e+06	1.47433e+06	1.67103e+06
Q91V12	Q91V12	Acot7	Cytosolic acyl coenzyme A thioester hydrolase	9	0.198569	0.225464	1.2071	0.271543	0.702087	FALSE	927669	389507	805120	957430	671321	586934	122116	55816	178604	229886	95515	138954	524674	260860	447449	561574	369299	323848	582013	367864	455419	601307	422320	573981
Q9ERD7	Q9ERD7	Tubb3	Tubulin beta-3 chain	2	0.303546	0.334888	1.20663	0.270983	0.517775	FALSE	177042	113444	89275	153210	80138	101586	19554	10560	37075	44898	11850	18025.8	100132	75975.6	49615	89864.2	44084.5	56051.3	93196	69597.2	94536.8	117439	52394.8	74459.8
Q8VBW6	Q8VBW6	Nae1	NEDD8-activating enzyme E1 regulatory subunit	9	0.176092	0.201071	1.20563	0.269783	0.754261	FALSE	529573	406883	492967	568287	547079	506241	67632	27339	141814	181543	86719.8	96589.2	299518	272497	273969	333325	300952	279324	322340	180182	361608	474857	383432	398984
Q9CZD3	Q9CZD3	Gars1	Glycine--tRNA ligase	20	0.274877	0.304924	1.20444	0.268362	0.560862	FALSE	2612241	2080324	2381800	2968022	3438553	4257693	299330	197026	854652	1148625	457146	563172	1.47744e+06	1.39323e+06	1.3237e+06	1.74087e+06	1.89157e+06	2.34923e+06	1.42663e+06	1.29853e+06	2.17926e+06	3.00443e+06	2.02127e+06	2.32631e+06
Q8QZY6	Q8QZY6	Tspan14	Tetraspanin-14	3	0.598249	0.626147	1.20257	0.266121	0.223118	FALSE	239756	96451.2	242867	254726	244470	312293	19581	17550	39794	16934	57060	83433	135602	64595.2	134974	149408	134485	172311	93324.7	115666	101470	44293.8	252291	344639
Q91YK2	Q91YK2	Rrp1b	Ribosomal RNA processing protein 1 homolog B	2	0.875201	0.883322	1.20235	0.265859	0.0578921	FALSE	53266	0	29236	0	77651	73901	0	0	0	0	35315	0	30126.4	0	16248	0	42716.4	40775.8	0	0	0	0	156145	0
Q8CHH9	Q8CHH9	Septin8	Septin-8	16	0.0202609	0.0266419	1.20093	0.264154	1.69334	FALSE	2171076	1719414	2189319	1880327	2016890	1831487	275778	167510	489501	621162	341362	336177	1.22792e+06	1.15152e+06	1.21672e+06	1.10289e+06	1.10951e+06	1.01054e+06	1.31438e+06	1.104e+06	1.24817e+06	1.62476e+06	1.50933e+06	1.38866e+06
Q8BML9	Q8BML9	Qars1	Glutamine--tRNA ligase	30	0.172884	0.197728	1.19976	0.262742	0.762245	FALSE	3436826	2704188	3627734	3482252	4109198	4391698	336467	257738	1.16224e+06	1117745	652794	706333	1.94381e+06	1.81105e+06	2.01613e+06	2.04249e+06	2.2605e+06	2.42317e+06	1.60363e+06	1.69866e+06	2.96358e+06	2.92366e+06	2.88633e+06	2.91767e+06
A2ASQ1	A2ASQ1	Agrn	Agrin;Agrin N-terminal 110 kDa subunit;Agrin C-terminal 110 kDa subunit;Agrin C-terminal 90 kDa fragment;Agrin C-terminal 22 kDa fragment	2	0.495364	0.527546	1.19794	0.260561	0.305076	FALSE	70717	60192	70973	73804	62713	65109	7849.9	5377.3	28197	33251	5270.3	5967.2	39996.4	40311.7	39443.6	43289.2	34498.9	35924.7	37413.3	35439.9	71898.9	86973.8	23302.6	24648.9
Q9QY36	Q9QY36	Naa10	N-alpha-acetyltransferase 10	8	0.500838	0.53287	1.1978	0.260385	0.300303	FALSE	159027	194277	281960	215941	559545	428419	20047	17591.8	112074	120461	44856	59104.2	89943.2	130111	156701	126659	307810	236385	95545.7	115941	285775	315087	198331	244144
Q9CZ30	Q9CZ30	Ola1	Obg-like ATPase 1	12	0.278851	0.30917	1.19489	0.256882	0.554628	FALSE	1340767	755441	1471916	1258620	1478999	967774	210062	64087.6	334871	412846	143246	239610	758315	505933	818024	738234	813609	533981	1.00117e+06	422379	853880	1.07987e+06	633363	989765
P62334	P62334	Psmc6	26S proteasome regulatory subunit 10B	23	0.188162	0.214277	1.19415	0.25598	0.725469	FALSE	4047603	3087841	4240318	3.52315e+06	4.9008e+06	4.42048e+06	442903	290908	1.29055e+06	1.47408e+06	676674	593198	2.28926e+06	2.06799e+06	2.35658e+06	2.06648e+06	2.69597e+06	2.43905e+06	2.11091e+06	1.91727e+06	3.29076e+06	3.85573e+06	2.99192e+06	2.45034e+06
Q99KP6	Q99KP6	Prpf19	Pre-mRNA-processing factor 19	20	0.320905	0.352025	1.19364	0.255372	0.493624	FALSE	3862638	3.32003e+06	3923412	3228422	4594420	4291244	377620	177776	1.04167e+06	1.23202e+06	824053	841042	2.18464e+06	2.22349e+06	2.18045e+06	1.89361e+06	2.52743e+06	2.36774e+06	1.79977e+06	1.17166e+06	2.65613e+06	3.22257e+06	3.64355e+06	3.47412e+06
P34884	P34884	Mif	Macrophage migration inhibitory factor	6	0.242455	0.271371	1.19053	0.251606	0.615369	FALSE	4074488	3162929	5042895	4934350	3997480	4331577	784210	320202	1.42478e+06	1343794	380957	685290	2.30446e+06	2.11827e+06	2.80261e+06	2.89421e+06	2.19904e+06	2.39e+06	3.73761e+06	2.11034e+06	3.63303e+06	3.51493e+06	1.6844e+06	2.83075e+06
O54819	O54819	Tfpi	Tissue factor pathway inhibitor	9	0.58401	0.61215	1.18902	0.249778	0.23358	FALSE	885677	1083502	752507	1016276	1040567	1403770	100269	64501	142324	140627	296414	319965	500924	725642	418209	596089	572424	774547	477893	425103	362909	367834	1.31059e+06	1.32169e+06
P05132	P05132	Prkaca	cAMP-dependent protein kinase catalytic subunit alpha	11	0.131922	0.153067	1.18614	0.246271	0.879683	FALSE	1256214	967008	1179551	773660	1061624	1013282	111288	87555	270779	340682	175420	198019	710494	647624	655541	453785	584008	559090	530406	577044	690453	891113	775618	817964
Q9D7G0	Q9D7G0	Prps1	Ribose-phosphate pyrophosphokinase 1	5	0.0755905	0.0910692	1.18518	0.245107	1.12153	FALSE	393478	378447	289942	303522	484651	500593	56860	45774.3	98919	93426	60591	65912	222545	253453	161137	178029	266610	276208	271000	301682	252231	244372	267903	272265
Q9ERA6	Q9ERA6	Tfip11	Tuftelin-interacting protein 11	2	0.606207	0.633694	1.184	0.243672	0.217379	FALSE	77454	55458	46576	61230	83967	64284	0	4160.3	17310	22497	20863	10422	43806.7	37141.3	25884.8	35914	46190.9	35469.5	0	27419.1	44138.4	58844.8	92245.8	43050.5
Q78JE5	Q78JE5	Fbxo22	F-box only protein 22	9	0.496776	0.528813	1.18329	0.242798	0.30384	FALSE	525045	367975	694591	417735	488068	491952	68606.5	35351.3	248953	169444	40521.2	51187.1	296956	246440	386022	245019	268490	271440	326984	232988	634800	443210	179165	211440
Q9CS42	Q9CS42	Prps2	Ribose-phosphate pyrophosphokinase 2	24	0.702217	0.726183	1.17942	0.238077	0.153529	FALSE	4798711	4359598	3.80535e+06	3.7021e+06	1.30758e+07	1.67653e+07	529308	387292	1250508	1.13355e+06	1859165	2.81901e+06	2.71407e+06	2.91971e+06	2.11484e+06	2.17144e+06	7.19312e+06	9.25043e+06	2.52272e+06	2.55251e+06	3.18864e+06	2.96499e+06	8.2203e+06	1.16446e+07
P26039	P26039	Tln1	Talin-1	154	0.000711474	0.00127238	1.17783	0.236133	3.14784	FALSE	60403074	4.88224e+07	55685485	56272601	57394591	56877730	7.41902e+06	5.98346e+06	1.35653e+07	1.59261e+07	8.86113e+06	9.20109e+06	3.4163e+07	3.26973e+07	3.09475e+07	3.30063e+07	3.15732e+07	3.1383e+07	3.53597e+07	3.94349e+07	3.45898e+07	4.16575e+07	3.91795e+07	3.80072e+07
Q9CWU9	Q9CWU9	Nup37	Nucleoporin Nup37	4	0.577093	0.605498	1.17776	0.236042	0.238754	FALSE	365288	176989	403754	260423	384177	340283	14954	14117.6	135234	139152	66450.9	31521	206601	118533	224388	152749	211339	187755	71272	93044.1	344830	363976	293813	130205
Q8K3W0	Q8K3W0	Babam2	BRISC and BRCA1-A complex member 2	6	0.381568	0.413228	1.17771	0.235986	0.418428	FALSE	284775	331421	374262	310952	339974	434195	15048	32405.9	102716	111302	75897.8	57940	161064	221959	207998	182387	187022	239572	71720.1	213576	261913	291130	335582	239335
Q3TCH7	Q3TCH7	Cul4a	Cullin-4A	4	0.617499	0.644704	1.17726	0.235434	0.209363	FALSE	149191	82086	170120	133127	203086	210100	22779.6	0	49763	82659	27763.7	14733	84379.9	54974.5	94545	78084.7	111719	115925	108570	0	126890	216209	122757	60858.1
Q80YD1	Q80YD1	Supv3l1	ATP-dependent RNA helicase SUPV3L1, mitochondrial	7	0.875171	0.883322	1.17629	0.234244	0.057907	FALSE	279380	171352	204579	307270	283235	469072	0	0	0	29174	243810	0	158013	114758	113696	180227	155810	258816	0	0	0	76309.7	1.07801e+06	0
P16858	P16858	Gapdh	Glyceraldehyde-3-phosphate dehydrogenase	30	0.0352368	0.0445661	1.17373	0.2311	1.453	FALSE	129580316	1.21871e+08	146869013	123653698	132779279	131718582	1.70076e+07	1.35492e+07	3.70123e+07	42309253	1.86681e+07	18361336	7.32885e+07	8.16193e+07	8.16231e+07	7.25282e+07	7.30429e+07	7.26773e+07	8.10595e+07	8.92977e+07	9.43768e+07	1.10667e+08	8.25409e+07	7.58458e+07
Q8CI94	Q8CI94	Pygb	Glycogen phosphorylase, brain form	35	0.0407639	0.0510995	1.17351	0.230834	1.38972	FALSE	4379700	2.74191e+06	3897714	3.82094e+06	3.68288e+06	3146549	506272	328304	958046	1.11963e+06	543409	556296	2.47709e+06	1.83631e+06	2.16617e+06	2.24114e+06	2.02598e+06	1.73615e+06	2.41293e+06	2.16373e+06	2.4429e+06	2.9286e+06	2.40268e+06	2.29791e+06
E9PV24	E9PV24	Fga	Fibrinogen alpha chain;Fibrinopeptide A;Fibrinogen alpha chain	19	0.74393	0.765773	1.17341	0.230704	0.128468	FALSE	1.15713e+06	1.16673e+06	1.50639e+06	4321496	482099	679934	200565	170100	608246	876588	24559.4	87995	654455	781382	837183	2.53474e+06	265206	375162	955910	1.12107e+06	1.55095e+06	2.29287e+06	108589	363484
Q99LJ1	Q99LJ1	Fuca1	Tissue alpha-L-fucosidase	2	0.793353	0.81055	1.17221	0.229235	0.100534	FALSE	126294	56159	145458	136421	46519	3548	0	0	18464	73346	13584	12026	71429.8	37610.7	80839	80016.7	25590.5	1957.65	0	0	47081	191849	60061.7	49676.2
Q8VC03	Q8VC03	Eml3	Echinoderm microtubule-associated protein-like 3	2	0.656423	0.68232	1.17153	0.228397	0.182816	FALSE	93576	62448	72414	74434	89245	76182	3446	0	36077	36003	17832.3	8381.5	52925	41822.6	40244.4	43658.7	49094.4	42034.3	16423.9	0	91992	94172.2	78845.5	34621.7
P47753	P47753	Capza1	F-actin-capping protein subunit alpha-1	13	0.174528	0.1995	1.17148	0.228338	0.758136	FALSE	4585518	4175225	4761561	4365693	5344187	4699525	519569	467690	1.2588e+06	1.75902e+06	637259	655664	2.59349e+06	2.79623e+06	2.64626e+06	2.56067e+06	2.93988e+06	2.59302e+06	2.47631e+06	3.08238e+06	3.20978e+06	4.60102e+06	2.81764e+06	2.70837e+06
Q8BU30	Q8BU30	Iars1	Isoleucine--tRNA ligase, cytoplasmic	37	0.356017	0.387634	1.16795	0.223984	0.448529	FALSE	3859181	3011821	4149990	3845097	5380321	5073897	385580	236244	1.09792e+06	1.21544e+06	837715	939835	2.18269e+06	2.01707e+06	2.30638e+06	2.25531e+06	2.95976e+06	2.79958e+06	1.83771e+06	1.557e+06	2.79956e+06	3.17919e+06	3.70396e+06	3.88221e+06
P55264	P55264	Adk	Adenosine kinase	13	0.43168	0.462888	1.16598	0.221547	0.364838	FALSE	956903	973239	1148021	1042568	1199673	1.21576e+06	91098.7	68997.1	420333	438279	160581	141010	541208	651796	638018	611511	659949	670811	434184	454736	1.0718e+06	1.14639e+06	710010	582474
Q99PP9	Q99PP9	Trim16	Tripartite motif-containing protein 16	2	0.389584	0.421264	1.16458	0.219805	0.409398	FALSE	108465	83159	99544	56614	109666	74446	7273.9	6177.5	29749	33138	13211	14807	61346	55693.2	55322	33206.5	60328.1	41076.5	34668	40713.7	75856.3	86678.2	58412.5	61163.8
P51855	P51855	Gss	Glutathione synthetase	15	0.630726	0.657543	1.1645	0.219709	0.200159	FALSE	1003550	823984	1289512	911051	533422	657199	140468	67804	315316	452127	30260.7	69619.2	567591	551838	716652	534370	293440	362617	669481	446872	804018	1.18262e+06	133798	287578
Q9JHU4	Q9JHU4	Dync1h1	Cytoplasmic dynein 1 heavy chain 1	237	0.264619	0.294624	1.16433	0.219502	0.577378	FALSE	4.01326e+07	3.03607e+07	3.78877e+07	3.64201e+07	3.95058e+07	3.97321e+07	3.68284e+06	2.45541e+06	1.23463e+07	1.31362e+07	5.4994e+06	6.3979e+06	2.26983e+07	2.03331e+07	2.10563e+07	2.13619e+07	2.17324e+07	2.19227e+07	1.75527e+07	1.61828e+07	3.14816e+07	3.436e+07	2.43156e+07	2.6428e+07
Q8R3S6	Q8R3S6	Exoc1	Exocyst complex component 1	7	0.698299	0.722308	1.16226	0.216934	0.155958	FALSE	423038	269810	294605	550962	278707	592873	48148	32328	58942	76674.9	26400.2	170013	239263	180697	163728	323163	153319	327125	229477	213062	150295	200557	116729	702279
P62908	P62908	Rps3	Small ribosomal subunit protein uS3	28	0.185769	0.211609	1.16057	0.214835	0.731027	FALSE	17167313	1.57264e+07	17312461	1.64071e+07	22946476	2.061e+07	1.72371e+06	1.66144e+06	4671731	4.76243e+06	3.60198e+06	3.44106e+06	9.70955e+06	1.05323e+07	9.62148e+06	9.62346e+06	1.2623e+07	1.13718e+07	8.21534e+06	1.095e+07	1.19123e+07	1.2457e+07	1.59261e+07	1.42141e+07
P40124	P40124	Cap1	Adenylyl cyclase-associated protein 1	30	0.032023	0.0406954	1.15708	0.21049	1.49454	FALSE	13047673	12308510	14023712	13559342	12888560	13963195	1794893	1.21882e+06	3.64631e+06	4.18153e+06	1.96679e+06	1911738	7.37955e+06	8.24324e+06	7.79374e+06	7.95313e+06	7.0901e+06	7.70436e+06	8.55461e+06	8.03282e+06	9.29764e+06	1.09375e+07	8.69617e+06	7.89688e+06
Q91Y97	Q91Y97	Aldob	Fructose-bisphosphate aldolase B	17	0.559488	0.589652	1.15479	0.20763	0.252209	FALSE	5538879	5114030	6987740	5977213	2862325	2370397	561132	474626	1.52716e+06	2.15006e+06	562993	393347	3.1327e+06	3.42496e+06	3.88347e+06	3.50589e+06	1.57459e+06	1.30789e+06	2.6744e+06	3.12809e+06	3.89408e+06	5.62386e+06	2.48927e+06	1.62481e+06
Q6PGB6	Q6PGB6	Naa50	N-alpha-acetyltransferase 50	8	0.44594	0.477455	1.15339	0.205877	0.350723	FALSE	364538	444222	430461	477630	748067	672633	55342.1	33894.7	135893	161682	123109	68217	206177	297504	239231	280150	411517	371133	263765	223388	346511	422909	544327	281786
Q61838	Q61838	Pzp	Pregnancy zone protein;Alpha-2-macroglobulin 165 kDa subunit;Alpha-2-macroglobulin 35 kDa subunit	21	0.394854	0.426418	1.15318	0.205616	0.403564	FALSE	1504052	1833078	1829356	1.51455e+06	3008962	2976338	194731	171923	557736	490851	399419	450962	850667	1.22765e+06	1.01667e+06	888350	1.65525e+06	1.64223e+06	928105	1.13308e+06	1.42216e+06	1.28391e+06	1.76603e+06	1.8628e+06
Q9JI75	Q9JI75	Nqo2	Ribosyldihydronicotinamide dehydrogenase [quinone]	6	0.745981	0.767698	1.1529	0.205268	0.127272	FALSE	398525	363975	562166	416545	400894	475365	41021	16285	147091	314835	33310	21964	225399	243761	312426	244321	220535	262288	195510	107329	375064	823506	147280	90727.4
Q8CG76	Q8CG76	Akr7a2	Aflatoxin B1 aldehyde reductase member 2	14	0.509544	0.541183	1.15157	0.203597	0.292818	FALSE	2372563	1877040	2878502	2558878	1440231	1375638	257496	135868	856597	755509	255097	227296	1.34188e+06	1.25709e+06	1.59974e+06	1.50089e+06	792282	759025	1.22725e+06	895456	2.18422e+06	1.97617e+06	1.12791e+06	938900
O09106	O09106	Hdac1	Histone deacetylase 1	13	0.452487	0.484099	1.14875	0.200067	0.344394	FALSE	2067273	1684924	2191203	2039721	2552202	2418898	187276	149703	807976	764254	395426	211060	1.16922e+06	1.12843e+06	1.21777e+06	1.19638e+06	1.40399e+06	1.33466e+06	892573	986638	2.06024e+06	1.99904e+06	1.74838e+06	871832
Q6P1B1	Q6P1B1	Xpnpep1	Xaa-Pro aminopeptidase 1	34	0.548888	0.579633	1.14783	0.198905	0.260516	FALSE	5.30723e+06	5136115	6086418	5458883	9.19741e+06	10869368	526653	391404	1.68057e+06	1970343	1.1843e+06	1907092	3.00168e+06	3.43975e+06	3.38255e+06	3.20187e+06	5.05956e+06	5.9973e+06	2.51007e+06	2.57961e+06	4.28526e+06	5.15378e+06	5.23639e+06	7.87769e+06
Q9WUU7	Q9WUU7	Ctsz	Cathepsin Z	12	0.375868	0.407578	1.14731	0.198261	0.424964	FALSE	4755062	4373830	6450090	5.43313e+06	3370545	3002492	604101	433495	1528311	1374532	709475	454596	2.68938e+06	2.92924e+06	3.58467e+06	3.18676e+06	1.85416e+06	1.65666e+06	2.8792e+06	2.85702e+06	3.89701e+06	3.59533e+06	3.13694e+06	1.87781e+06
P17182	P17182	Eno1	Alpha-enolase	39	0.0865983	0.103217	1.1469	0.197742	1.06249	FALSE	58067092	56091158	68927097	56592453	62298319	62150817	6.87874e+06	5005302	17659677	1.82542e+07	9.68571e+06	9686937	3.28418e+07	3.75653e+07	3.83066e+07	3.31939e+07	3.42708e+07	3.42924e+07	3.27846e+07	3.29882e+07	4.503e+07	4.77469e+07	4.28254e+07	4.00141e+07
Q8K0G5	Q8K0G5	Eipr1	EARP and GARP complex-interacting protein 1	3	0.595385	0.623456	1.14625	0.196927	0.225202	FALSE	116395	149866	153528	146081	151333	152838	25585	1854.5	60887	48249	11352	27307.2	65831.1	100368	85323.9	85682.7	83249.5	84330.2	121940	12222.4	155254	126204	50192.9	112799
P97760	P97760	Polr2c	DNA-directed RNA polymerase II subunit RPB3	5	0.523833	0.554692	1.14602	0.19663	0.280808	FALSE	296071	177335	165857	250035	292936	291723	32662.4	7469.8	87526	61974.7	29951	60096	167453	118765	92175.8	146656	161146	160962	155672	49230.8	223181	162106	132428	248241
Q9JKV1	Q9JKV1	Adrm1	Proteasomal ubiquitin receptor ADRM1	9	0.167646	0.1921	1.14541	0.195866	0.775606	FALSE	1042966	817628	1065119	998949	1223972	1162223	115846	107754	229674	354125	141486	183493	589884	547581	591945	585926	673316	641270	552132	710167	585641	926276	625582	757959
Q8CHY6	Q8CHY6	Gatad2a	Transcriptional repressor p66 alpha	6	0.712402	0.735819	1.14466	0.194917	0.147275	FALSE	754284	660442	789986	696595	559618	526292	0	0	310910	278620	124760	139550	426610	442310	439039	408583	307850	290388	0	0	792783	728779	551627	576444
P62245	P62245	Rps15a	Small ribosomal subunit protein uS8	13	0.239494	0.268269	1.14465	0.194911	0.620705	FALSE	5761992	5424627	6569541	5.88335e+06	8746327	7861566	669873	520588	1815905	1.79146e+06	1255067	1.21078e+06	3.25889e+06	3.63298e+06	3.65105e+06	3.45084e+06	4.81142e+06	4.33771e+06	3.19267e+06	3.43101e+06	4.63034e+06	4.68588e+06	5.54928e+06	5.00139e+06
P62814	P62814	Atp6v1b2	V-type proton ATPase subunit B, brain isoform	26	0.273289	0.303242	1.14163	0.191091	0.563377	FALSE	9017006	7645093	10093321	7.88014e+06	1.10239e+07	1.09742e+07	1.03841e+06	572380	2965079	2.81242e+06	1605004	1561179	5.09987e+06	5.12006e+06	5.60941e+06	4.62204e+06	6.06436e+06	6.05515e+06	4.94915e+06	3.77235e+06	7.56059e+06	7.35637e+06	7.09653e+06	6.44881e+06
Q9JLV9	Q9JLV9	Prl2c5	Prolactin-2C5	7	0.759549	0.780336	1.14126	0.190632	0.119444	FALSE	527168	568192	524266	512268	329719	369916	51236	13881	28227	42559.9	165690	154539	298157	380529	291363	300467	181381	204106	244195	91484.8	71975.4	111323	732598	638359
P17918	P17918	Pcna	Proliferating cell nuclear antigen	13	0.524237	0.554982	1.13878	0.187492	0.280472	FALSE	2966631	2399034	2857754	3239995	5384153	4906144	421031	142985	902049	893333	750974	789818	1.67788e+06	1.60668e+06	1.58821e+06	1.9004e+06	2.96186e+06	2.70702e+06	2.00667e+06	942366	2.30011e+06	2.33667e+06	3.32043e+06	3.26253e+06
Q91XD4	Q91XD4	Ftcd	Formimidoyltransferase-cyclodeaminase;Glutamate formimidoyltransferase;Formimidoyltetrahydrofolate cyclodeaminase	10	0.827146	0.841024	1.13736	0.185695	0.0824178	FALSE	427205	427093	832336	664787	25232.7	33739.4	25791.9	28431.2	246905	251838	0	1957.9	241620	286032	462575	389926	13880.7	18616.1	122926	187380	629578	658726	0	8087.56
P21981	P21981	Tgm2	Protein-glutamine gamma-glutamyltransferase 2	39	0.235963	0.264803	1.13466	0.182265	0.627156	FALSE	17545126	18144682	18119240	2.11525e+07	17196142	16792892	2108128	1.6509e+06	6.42964e+06	4.96769e+06	2.46523e+06	2.56169e+06	9.92323e+06	1.21518e+07	1.00699e+07	1.24069e+07	9.45973e+06	9.26568e+06	1.00475e+07	1.08805e+07	1.63948e+07	1.29939e+07	1.09e+07	1.05816e+07
Q9JK38	Q9JK38	Gnpnat1	Glucosamine 6-phosphate N-acetyltransferase	5	0.585916	0.613996	1.13162	0.17839	0.232165	FALSE	713958	349624	437613	790484	610806	376788	51299	56778	154139	236716	67905.3	49908.7	403803	234150	243205	463653	336009	207897	244495	374204	393036	619172	300243	206159
Q8VCT3	Q8VCT3	Rnpep	Aminopeptidase B	20	0.484266	0.516145	1.13091	0.177478	0.314916	FALSE	2022450	1479977	2168294	1717345	1.86941e+06	2397557	233435	114011	744658	690163	210350	260835	1.14386e+06	991169	1.20504e+06	1.0073e+06	1.02838e+06	1.32288e+06	1.11257e+06	751409	1.89879e+06	1.80524e+06	930061	1.07744e+06
P47962	P47962	Rpl5	Large ribosomal subunit protein uL18	28	0.238435	0.267153	1.13068	0.177194	0.62263	FALSE	10106346	10046389	11247876	9.83698e+06	13804208	13291648	1.21613e+06	1.03922e+06	2.52481e+06	2985592	2.26802e+06	1.84471e+06	5.71598e+06	6.72826e+06	6.25106e+06	5.76981e+06	7.5938e+06	7.33382e+06	5.79618e+06	6.84913e+06	6.43795e+06	7.80934e+06	1.00281e+07	7.61999e+06
Q8CGC7	Q8CGC7	Eprs1	Bifunctional glutamate/proline--tRNA ligase;Glutamate--tRNA ligase;Proline--tRNA ligase	72	0.378932	0.410687	1.12925	0.175365	0.421439	FALSE	10064932	8.92534e+06	1.02182e+07	9.78173e+06	12453196	11816408	1.03539e+06	590416	3.35161e+06	3.37116e+06	1.56823e+06	1.94752e+06	5.69256e+06	5.97747e+06	5.67879e+06	5.7374e+06	6.8506e+06	6.51984e+06	4.93475e+06	3.89122e+06	8.54621e+06	8.81787e+06	6.93395e+06	8.04468e+06
P83940	P83940	Eloc	Elongin-C	6	0.338575	0.370042	1.12915	0.175242	0.470345	FALSE	1567282	1181574	1573853	1507468	1720086	1625203	204685	88553.2	552200	420603	233848	208226	886429	791322	874676	884194	946233	896725	975546	583623	1.40804e+06	1.10016e+06	1.03396e+06	860126
P46471	P46471	Psmc2	26S proteasome regulatory subunit 7	29	0.307483	0.338527	1.12893	0.174957	0.512179	FALSE	3.63272e+06	3.63017e+06	4566500	4297955	5347210	5020421	396993	329668	1233269	1385360	749901	744259	2.05461e+06	2.43119e+06	2.53785e+06	2.52093e+06	2.94154e+06	2.77008e+06	1.8921e+06	2.17272e+06	3.14469e+06	3.62365e+06	3.31569e+06	3.07434e+06
O89023	O89023	Tpp1	Tripeptidyl-peptidase 1	6	0.543646	0.574526	1.12871	0.174673	0.264684	FALSE	2903580	2523807	3673869	2586262	1905475	1524593	308402	256480	944410	862500	236454	251983	1.64222e+06	1.69024e+06	2.04177e+06	1.51695e+06	1.04822e+06	841212	1.46987e+06	1.69037e+06	2.40813e+06	2.25602e+06	1.04548e+06	1.04087e+06
P29416	P29416	Hexa	Beta-hexosaminidase subunit alpha	14	0.677455	0.702825	1.12858	0.174505	0.169119	FALSE	1911278	1686052	2396661	2429442	1113071	1.00813e+06	153912	196435	642463	816036	170694	89319	1.08099e+06	1.12918e+06	1.33196e+06	1.42497e+06	612309	556250	733558	1.29464e+06	1.6382e+06	2.13449e+06	754725	368953
Q9DBB4	Q9DBB4	Naa16	N-alpha-acetyltransferase 16, NatA auxiliary subunit	3	0.798523	0.814264	1.12822	0.174049	0.0977123	FALSE	45510.1	25535	62758	55693.3	101134	90013	0	0	30947	36082.4	11526	4621	25739.8	17101.3	34878	32666.5	55634.6	49665.7	0	0	78911.1	94379.8	50962.2	19088.1
Q8C878	Q8C878	Uba3	NEDD8-activating enzyme E1 catalytic subunit	14	0.643526	0.66957	1.12807	0.173858	0.191434	FALSE	1008357	734008	1042196	892235	1041641	918953	88323.9	21525.8	336146	424911	164521	97123.5	570310	491579	579205	523334	573015	507043	420959	141869	857132	1.11143e+06	727431	401191
Q3TW96	Q3TW96	Uap1l1	UDP-N-acetylhexosamine pyrophosphorylase-like protein 1	27	0.609357	0.636672	1.12795	0.1737	0.215129	FALSE	6647762	5810545	9.17554e+06	7.32551e+06	4185738	3.64682e+06	806690	504823	2.5801e+06	2.15998e+06	555996	541414	3.75986e+06	3.89143e+06	5.09935e+06	4.29673e+06	2.30261e+06	2.01218e+06	3.84475e+06	3.32711e+06	6.57894e+06	5.64981e+06	2.45834e+06	2.23644e+06
Q6PE01	Q6PE01	Snrnp40	U5 small nuclear ribonucleoprotein 40 kDa protein	7	0.494779	0.527085	1.12769	0.173376	0.305589	FALSE	327750	374813	390042	500092	543449	521499	41787	33217	156576	167476	54171.7	56659.1	185370	251019	216768	293325	298956	287743	199160	218922	399250	438063	239520	234044
O55135	O55135	Eif6	Eukaryotic translation initiation factor 6	6	0.355636	0.387319	1.12584	0.171005	0.448995	FALSE	1039642	911870	1234817	789525	1389831	1282807	102460	78420	304786	347460	183049	193826	588004	610697	686255	463090	764557	707804	488331	516839	777167	908842	809351	800645
Q9CXK8	Q9CXK8	Nip7	60S ribosome subunit biogenesis protein NIP7 homolog	6	0.650912	0.676923	1.12402	0.168665	0.186478	FALSE	172608	140277	184804	172475	437539	348488	21229.1	11658	54176.5	80549	55744	38210	97624.1	93945.9	102706	101164	240694	192282	101180	76833.8	138144	210690	246472	157835
Q99NB9	Q99NB9	Sf3b1	Splicing factor 3B subunit 1	37	0.515159	0.5466	1.12393	0.168554	0.288058	FALSE	4244643	2.82198e+06	4321706	4037243	5230189	4567937	425035	264370	1.52335e+06	1.4869e+06	688017	403325	2.4007e+06	1.88993e+06	2.40181e+06	2.36802e+06	2.87717e+06	2.52041e+06	2.02575e+06	1.74237e+06	3.88436e+06	3.88926e+06	3.04207e+06	1.66603e+06
Q9Z1N5	Q9Z1N5	Ddx39b	Spliceosome RNA helicase Ddx39b	28	0.638871	0.665379	1.1233	0.167742	0.194587	FALSE	7342168	5635718	7911433	7414273	8362492	6734637	634075	515175	1.78445e+06	2.06257e+06	2.131e+06	553194	4.15261e+06	3.77435e+06	4.39682e+06	4.34879e+06	4.60027e+06	3.71592e+06	3.02206e+06	3.39534e+06	4.55012e+06	5.39501e+06	9.42221e+06	2.2851e+06
Q8BHG1	Q8BHG1	Nrdc	Nardilysin	15	0.37141	0.403152	1.1231	0.167481	0.430147	FALSE	930153	616965	972613	791451	1004942	1093970	144193	70092	268526	296004	94977.7	109915	526079	413193	540534	464220	552826	603611	687236	461952	684708	774249	419944	454028
Q8BMP6	Q8BMP6	Acbd3	Golgi resident protein GCP60	12	0.509456	0.541183	1.12255	0.166778	0.292894	FALSE	907608	918868	1131499	1154844	923807	860723	116821	67667.1	208145	355626	213880	103499	513328	615383	628836	677365	508193	474914	556779	445970	530745	930202	945671	427527
Q78PY7	Q78PY7	Snd1	Staphylococcal nuclease domain-containing protein 1	53	0.404171	0.435371	1.12206	0.166155	0.393435	FALSE	1.40884e+07	1.12808e+07	1.60071e+07	1.36792e+07	1.6969e+07	1.65162e+07	1.53465e+06	988702	4.762e+06	5.24596e+06	1.9614e+06	2.1147e+06	7.96819e+06	7.55497e+06	8.896e+06	8.02345e+06	9.33479e+06	9.113e+06	7.31426e+06	6.51619e+06	1.21425e+07	1.37217e+07	8.67231e+06	8.73527e+06
Q8BTV2	Q8BTV2	Cpsf7	Cleavage and polyadenylation specificity factor subunit 7	4	0.845211	0.856109	1.12064	0.164326	0.0730351	FALSE	149867	91765.1	44440	100760	137559	160773	0	0	0	39116	53295	25182	84762.3	61456.8	24697.7	59100	75672.3	88708.4	0	0	0	102315	235644	104020
O35643	O35643	Ap1b1	AP-1 complex subunit beta-1	24	0.639539	0.665748	1.1135	0.155096	0.194133	FALSE	3352914	2961096	4503201	3950509	3156470	3024283	595680	241166	1150516	1.4552e+06	318864	217828	1.89635e+06	1.9831e+06	2.50267e+06	2.31714e+06	1.7364e+06	1.66868e+06	2.83906e+06	1.58944e+06	2.93368e+06	3.80632e+06	1.40986e+06	899788
Q8C6S9	Q8C6S9	Cfap54	Cilia- and flagella-associated protein 54	2	0.840796	0.852451	1.1129	0.154325	0.0753095	FALSE	71873	15005	96261	84109	30364	116466	16724	0	36719	33503	0	0	40650.2	10049.1	53497.5	49333.5	16703.5	64261.5	79708	0	93629	87633	0	0
Q5M8N0	Q5M8N0	Cnrip1	CB1 cannabinoid receptor-interacting protein 1	2	0.817084	0.831392	1.11277	0.15416	0.0877331	FALSE	52387.5	46222	119516	122064	138619	122830	28387.3	0	53641	29836	0	7542.2	29629.5	30955.7	66421.6	71595.7	76255.4	67772.9	135296	0	136778	78041.3	0	31154.8
Q9CQ80	Q9CQ80	Vps25	Vacuolar protein-sorting-associated protein 25	6	0.522128	0.553302	1.11181	0.152905	0.282223	FALSE	306139	231573	390994	255857	320681	328120	31684	23009.1	110493	108652	36744.4	33828.2	173147	155089	217297	150071	176409	181044	151009	151645	281744	284197	162465	139735
Q3UM45	Q3UM45	Ppp1r7	Protein phosphatase 1 regulatory subunit 7	12	0.425947	0.457088	1.1117	0.15277	0.370644	FALSE	763358	571434	828545	764363	839728	929259	81390.1	44311	241046	257195	122940	118228	431743	382701	460468	448332	461941	512730	387912	292038	614639	672739	543579	488368
Q91WC0	Q91WC0	Setd3	Actin-histidine N-methyltransferase	7	0.765078	0.785066	1.11093	0.151763	0.116294	FALSE	363164	201990	497760	296107	553908	501866	26583.1	72471.1	37184	197859	40381	31384.7	205399	135277	276632	173679	304709	276911	126697	477632	94814.7	517536	178545	129642
Q9QZ08	Q9QZ08	Nagk	N-acetyl-D-glucosamine kinase	8	0.677475	0.702825	1.10846	0.148562	0.169106	FALSE	608978	503333	663658	600105	509508	502358	50662.3	19009.5	226078	228068	95270.5	51169	344428	337092	368831	351987	280284	277182	241461	125285	576471	596552	421239	211365
P56399	P56399	Usp5	Ubiquitin carboxyl-terminal hydrolase 5	33	0.297041	0.328138	1.10721	0.146925	0.527183	FALSE	3815740	2969384	3.69483e+06	3704841	4181706	3.96125e+06	443764	323853	1.07471e+06	1.21582e+06	407200	548929	2.15812e+06	1.98865e+06	2.05342e+06	2.17305e+06	2.30039e+06	2.18567e+06	2.11501e+06	2.1344e+06	2.74039e+06	3.18018e+06	1.80043e+06	2.26748e+06
Q8BX70	Q8BX70	Vps13c	Intermembrane lipid transfer protein VPS13C	17	0.731546	0.754307	1.10689	0.146511	0.135758	FALSE	633950	443523	782754	636944	704709	488799	57297.4	24943.6	268396	285050	45033.6	68213.7	358552	297036	435019	373595	387666	269701	273084	164394	684377	745597	199116	281773
Q11011	Q11011	Npepps	Puromycin-sensitive aminopeptidase	30	0.360666	0.392193	1.10561	0.144843	0.442895	FALSE	2864874	2540328	2946806	2766318	3730722	3113444	507618	318348	737591	803482	410413	273760	1.62032e+06	1.70131e+06	1.6377e+06	1.62256e+06	2.0523e+06	1.71788e+06	2.41935e+06	2.09812e+06	1.88077e+06	2.10165e+06	1.81464e+06	1.13083e+06
P47757	P47757	Capzb	F-actin-capping protein subunit beta	18	0.289016	0.319522	1.09993	0.137412	0.539078	FALSE	7046156	5864405	6882691	6637230	7343639	6388778	730528	697635	1.66075e+06	2.13701e+06	973798	799836	3.98519e+06	3.9275e+06	3.82509e+06	3.89302e+06	4.03979e+06	3.52508e+06	3.48176e+06	4.59786e+06	4.2347e+06	5.58973e+06	4.30565e+06	3.30391e+06
P01872	P01872	Ighm	Immunoglobulin heavy constant mu;Mu chain	4	0.792566	0.809941	1.09869	0.135785	0.100964	FALSE	176775	140524	170578	143502	199834	305733	4659.1	0	75276	38397	44816.2	49206.7	99981	94111.6	94799.5	84170	109930	168692	22205.7	0	191945	100434	198155	203260
P84084	P84084	Arf5	ADP-ribosylation factor 5	8	0.583099	0.611346	1.09803	0.134923	0.234258	FALSE	1962036	1654657	2737757	2204860	2461004	2376466	271002	250014	616134	770149	330089	113279	1.10969e+06	1.10816e+06	1.52152e+06	1.29324e+06	1.35382e+06	1.31124e+06	1.29162e+06	1.64775e+06	1.57107e+06	2.01446e+06	1.45949e+06	467925
O08810	O08810	Eftud2	116 kDa U5 small nuclear ribonucleoprotein component	33	0.580549	0.608974	1.09732	0.133978	0.236161	FALSE	4.05899e+06	2.96691e+06	4022676	3.6286e+06	4967904	4.02965e+06	403400	175101	1.21688e+06	1.41428e+06	644497	532158	2.29569e+06	1.987e+06	2.23562e+06	2.12833e+06	2.73288e+06	2.22341e+06	1.92264e+06	1.15403e+06	3.10289e+06	3.69929e+06	2.84964e+06	2.1982e+06
O08739	O08739	Ampd3	AMP deaminase 3	48	0.688961	0.713867	1.09453	0.130316	0.161805	FALSE	11340523	12475374	11484844	9.20145e+06	20306629	23979889	1.39441e+06	1049453	2.8694e+06	2.76867e+06	2.80552e+06	3.68984e+06	6.41401e+06	8.35499e+06	6.38275e+06	5.39704e+06	1.11708e+07	1.32312e+07	6.64588e+06	6.91658e+06	7.31663e+06	7.24193e+06	1.24046e+07	1.52418e+07
P14131	P14131	Rps16	Small ribosomal subunit protein uS9	16	0.408448	0.439309	1.09404	0.129666	0.388864	FALSE	7336929	7030127	7348276	7171690	9718414	9513651	725085	692896	1.78563e+06	2.01814e+06	1452230	1471225	4.14964e+06	4.70821e+06	4.08384e+06	4.2065e+06	5.34617e+06	5.24927e+06	3.45582e+06	4.56663e+06	4.55313e+06	5.27881e+06	6.42104e+06	6.07724e+06
P50396	P50396	Gdi1	Rab GDP dissociation inhibitor alpha	16	0.601619	0.629363	1.09378	0.129318	0.220679	FALSE	2361773	1670556	2310015	2170621	2270899	2311094	179492	226770	467593	901651	295764	250360	1.33578e+06	1.1188e+06	1.2838e+06	1.27316e+06	1.24924e+06	1.27517e+06	855475	1.49456e+06	1.1923e+06	2.35843e+06	1.30772e+06	1.03417e+06
Q8BGQ7	Q8BGQ7	Aars1	Alanine--tRNA ligase, cytoplasmic	35	0.574984	0.603584	1.08924	0.123319	0.240344	FALSE	3422512	3.50034e+06	4543548	4.41229e+06	6135353	7049200	479317	300566	1.4458e+06	1.48481e+06	746920	727678	1.93572e+06	2.34425e+06	2.5251e+06	2.588e+06	3.37511e+06	3.88948e+06	2.28446e+06	1.98093e+06	3.68661e+06	3.88378e+06	3.30251e+06	3.00585e+06
P97461	P97461	Rps5	Small ribosomal subunit protein uS7;Small ribosomal subunit protein uS7, N-terminally processed	12	0.418778	0.449621	1.08911	0.123153	0.378017	FALSE	10069600	8668970	8426260	10506660	12834540	12237800	1011243	794993	2598765	2650425	1850450	1.83535e+06	5.6952e+06	5.80577e+06	4.68293e+06	6.1626e+06	7.06038e+06	6.75235e+06	4.81967e+06	5.23952e+06	6.62654e+06	6.93265e+06	8.18177e+06	7.58135e+06
O70370	O70370	Ctss	Cathepsin S	8	0.834988	0.847525	1.08766	0.121225	0.0783199	FALSE	491595	428157	1258681	1193809	350780	288633	164482	31084.8	246816	228870	68533.2	0	278038	286745	699518	700220	192967	159257	783937	204869	629351	598650	303020	0
Q3TX08	Q3TX08	Trmt1	tRNA (guanine(26)-N(2))-dimethyltransferase	2	0.804831	0.819908	1.08316	0.115242	0.0942951	FALSE	850313	614996	910268	891518	892138	884662	16546	0	299620	354796	154910	166040	480923	411874	505886	522913	490772	488123	78859.7	0	763995	928031	684935	685867
P08883	P08883	Gzmf	Granzyme F	11	0.76588	0.785508	1.08291	0.114907	0.115839	FALSE	3312928	2800505	2850249	2593272	4677860	4734104	335441	156410	836522	443017	627587	1051073	1.87374e+06	1.87555e+06	1.58404e+06	1.52106e+06	2.57333e+06	2.6121e+06	1.59874e+06	1.03084e+06	2.13303e+06	1.15879e+06	2.77488e+06	4.3417e+06
Q8VC30	Q8VC30	Tkfc	Triokinase/FMN cyclase;ATP-dependent dihydroxyacetone kinase;FAD-AMP lyase (cyclizing)	21	0.807018	0.821938	1.08006	0.111116	0.0931168	FALSE	5477790	4361190	6902410	6103887	2365988	1787769	546549	289146	1859185	1.92687e+06	285968	345279	3.09815e+06	2.92077e+06	3.83605e+06	3.58019e+06	1.30155e+06	986423	2.6049e+06	1.90566e+06	4.7407e+06	5.04006e+06	1.26441e+06	1.42626e+06
Q3THK7	Q3THK7	Gmps	GMP synthase [glutamine-hydrolyzing]	27	0.708228	0.731865	1.07932	0.110125	0.149827	FALSE	2052375	1628962	2578242	1902460	3165471	3073264	182572	82656.6	770269	791297	366628	440873	1.16079e+06	1.09095e+06	1.43287e+06	1.11587e+06	1.74135e+06	1.69571e+06	870154	544761	1.96409e+06	2.06977e+06	1.62104e+06	1.82113e+06
P29351	P29351	Ptpn6	Tyrosine-protein phosphatase non-receptor type 6	14	0.785263	0.803834	1.07826	0.108707	0.104985	FALSE	1003808	631743	1166309	980618	899849	597048	77645	29529.2	339609	380403	130911	65837.6	567737	423090	648182	575174	495014	329428	370063	194617	865962	995011	578824	271958
P17710	P17710	Hk1	Hexokinase-1	25	0.738429	0.76048	1.07786	0.108174	0.131691	FALSE	3.73069e+06	3450599	4032277	3814716	2900462	2379103	255938	91901.9	1156896	1.20838e+06	492700	632424	2.11002e+06	2.31093e+06	2.24096e+06	2.23749e+06	1.59557e+06	1.3127e+06	1.21982e+06	605693	2.94994e+06	3.16074e+06	2.17847e+06	2.61237e+06
Q8BK67	Q8BK67	Rcc2	Protein RCC2	21	0.833868	0.846642	1.07768	0.10793	0.0789025	FALSE	1428604	1455234	1375510	1543685	3364569	3496796	126344	62246.6	423467	374906	414379	699533	807995	974598	764446	905437	1.85088e+06	1.9294e+06	602168	410245	1.07979e+06	980633	1.83218e+06	2.88959e+06
Q99JY3	Q99JY3	Gimap4	GTPase IMAP family member 4	15	0.791791	0.809344	1.077	0.107017	0.10139	FALSE	2615249	1653844	2211978	2163058	1.13178e+06	1.5188e+06	317967	222803	601572	732706	54988.6	90042.8	1.47914e+06	1.10761e+06	1.22932e+06	1.26873e+06	622604	838015	1.51546e+06	1.46841e+06	1.53394e+06	1.91652e+06	243132	371943
P13020	P13020	Gsn	Gelsolin	27	0.616022	0.64332	1.07552	0.105031	0.210403	FALSE	21686562	20470201	24173238	19498076	27462037	31315670	2.58532e+06	3.16269e+06	3.81613e+06	4.26427e+06	4.25092e+06	4.03582e+06	1.22656e+07	1.37093e+07	1.34344e+07	1.14365e+07	1.51071e+07	1.72788e+07	1.23218e+07	2.08442e+07	9.73066e+06	1.11539e+07	1.87955e+07	1.66709e+07
P50518	P50518	Atp6v1e1	V-type proton ATPase subunit E 1	12	0.177498	0.202569	1.07506	0.104416	0.750806	FALSE	2.08701e+06	1847428	2.54822e+06	2186229	2166016	2201422	258109	172588	564605	556581	312985	348594	1.18038e+06	1.23726e+06	1.41618e+06	1.28232e+06	1.19154e+06	1.21466e+06	1.23017e+06	1.13747e+06	1.43967e+06	1.45584e+06	1.38387e+06	1.43995e+06
Q9D0L8	Q9D0L8	Rnmt	mRNA cap guanine-N7 methyltransferase	4	0.836178	0.848174	1.07505	0.104406	0.0777015	FALSE	255931	214355	205805	225891	324334	305994	7503.1	4718.3	109422	107554	15217	61535.2	144750	143558	114377	132495	178419	168836	35760.4	31096.7	279013	281325	67282	254185
Q9WTN0	Q9WTN0	Ggps1	Geranylgeranyl pyrophosphate synthase	5	0.764216	0.784371	1.07503	0.104378	0.116784	FALSE	142985	114016	153999	153960	191481	251239	23472	0	47923	57649.3	26193	28979	80869.9	76358.7	85585.7	90304.1	105335	138624	111870	0	122198	150792	115812	119704
E9QAT4	E9QAT4	Sec16a	Protein transport protein Sec16A	9	0.674458	0.700379	1.07325	0.10199	0.171045	FALSE	317548	234830	408724	379437	333534	381255	21530.7	23813.8	114675	114867	48874.9	48020.2	179600	157270	227150	222556	183480	210362	102617	156948	292407	300455	216100	198359
P63101;Q9CQV8	P63101	Ywhaz;Ywhab	14-3-3 protein zeta/delta;14-3-3 protein beta/alpha;14-3-3 protein beta/alpha, N-terminally processed	30	0.625266	0.652171	1.07245	0.100913	0.203935	FALSE	27055931	24367404	27371255	29982249	21180115	22052754	5.05949e+06	2.75911e+06	5.65353e+06	4.86485e+06	2.78354e+06	3.11933e+06	1.53024e+07	1.63193e+07	1.52117e+07	1.75859e+07	1.16513e+07	1.21679e+07	2.4114e+07	1.81843e+07	1.44158e+07	1.27249e+07	1.23074e+07	1.28851e+07
Q9JHR7	Q9JHR7	Ide	Insulin-degrading enzyme	18	0.564146	0.593382	1.07202	0.100327	0.248608	FALSE	1.0291e+06	848137	895301	1.02523e+06	1221806	1292451	117469	70752.3	361746	254208	164197	134707	582044	568014	497568	601342	672125	713125	559869	466304	922407	664927	725995	556439
P23249	P23249	Mov10	Putative helicase MOV-10	35	0.830431	0.843392	1.07113	0.099138	0.0806964	FALSE	3806009	2.95165e+06	4381195	3910393	1.83308e+06	2021779	343200	189535	1.1384e+06	1.59052e+06	249234	172617	2.15262e+06	1.97677e+06	2.43487e+06	2.29361e+06	1.00839e+06	1.11554e+06	1.63572e+06	1.24916e+06	2.90278e+06	4.16029e+06	1.10199e+06	713033
P70288	P70288	Hdac2	Histone deacetylase 2	7	0.795944	0.812415	1.07112	0.0991201	0.0991174	FALSE	287338	191979	349141	353579	431787	396072	23796.9	3937.4	116646	117334	40180	74781	162514	128572	194037	207389	237529	218537	113418	25950	297433	306908	177656	308900
Q9R062	Q9R062	Gyg1	Glycogenin-1	8	0.827387	0.841068	1.07062	0.0984417	0.0822913	FALSE	994190	789986	960701	926575	979125	764604	76062.3	12994	404522	407073	75854	113887	562297	529069	533914	543476	538624	421879	362519	85638.9	1.03148e+06	1.06477e+06	335389	470437
O35130	O35130	Emg1	Ribosomal RNA small subunit methyltransferase NEP1	2	0.835138	0.847525	1.06938	0.0967712	0.0782419	FALSE	138500	22764	85533	129987	189216	196789	10459	3459.7	34677	39518	33007	11979	78333.3	15245.5	47535.4	76242.9	104089	108581	49848.5	22801.7	88422.1	103366	145940	49482
O55106	O55106	Strn	Striatin	11	0.808188	0.822932	1.0664	0.0927443	0.0924876	FALSE	551746	456185	389459	524761	373911	529921	30985	12811.5	170683	204657	70139.3	57134.1	312058	305516	216444	307795	205691	292390	147677	84436.1	435221	535317	310121	236006
Q9CQC6	Q9CQC6	Bzw1	eIF5-mimic protein 2	17	0.70251	0.726309	1.06403	0.0895361	0.153348	FALSE	1.66527e+06	1785316	1713701	1750544	2207988	2423282	136615	104282	490949	558564	362302	349123	941847	1.19566e+06	952397	1.02677e+06	1.21463e+06	1.33707e+06	651118	687287	1.25186e+06	1.46102e+06	1.60192e+06	1.44213e+06
G3X8U3	G3X8U3	QNG1	Queuosine 5-phosphate N-glycosylase/hydrolase	12	0.810843	0.825239	1.06341	0.0887007	0.0910634	FALSE	798710	616373	980440	945844	726583	716364	68711.1	36985.7	332907	324557	82037	73193.9	451737	412797	544884	554778	399699	395262	327483	243760	848872	848935	362727	302344
Q9CWJ9	Q9CWJ9	Atic	Bifunctional purine biosynthesis protein ATIC;Phosphoribosylaminoimidazolecarboxamide formyltransferase;Inosine 5-monophosphate cyclohydrolase	30	0.523809	0.554692	1.06196	0.0867294	0.280827	FALSE	5659394	4717827	5537093	5536790	7732297	7369145	622920	477631	1.73458e+06	1.69455e+06	828919	888264	3.20086e+06	3.15962e+06	3.07726e+06	3.24756e+06	4.2536e+06	4.06601e+06	2.96889e+06	3.1479e+06	4.42296e+06	4.43239e+06	3.66506e+06	3.66918e+06
P05064	P05064	Aldoa	Fructose-bisphosphate aldolase A	39	0.444746	0.476297	1.06147	0.086061	0.351888	FALSE	47616569	40532486	48829125	3.99745e+07	55118748	57032044	6.65409e+06	3.99239e+06	9.60199e+06	1.06777e+07	6.63614e+06	8932955	2.69311e+07	2.71454e+07	2.7137e+07	2.34467e+07	3.03212e+07	3.14681e+07	3.1714e+07	2.63124e+07	2.44839e+07	2.79293e+07	2.93417e+07	3.68996e+07
Q9D4H8	Q9D4H8	Cul2	Cullin-2	16	0.774199	0.793477	1.06027	0.0844251	0.111148	FALSE	573451	663224	1007046	886178	1008184	773474	69862.3	39755.2	265520	320920	102120	105764	324334	444174	559670	519781	554610	426773	332970	262013	677044	839424	451523	436881
Q8JZK9	Q8JZK9	Hmgcs1	Hydroxymethylglutaryl-CoA synthase, cytoplasmic	17	0.725518	0.748637	1.05717	0.0802036	0.139352	FALSE	1386843	907113	1604929	1.17107e+06	1559247	1171691	174697	69424	464792	373936	148669	150099	784375	607511	891947	686883	857754	646494	832621	457549	1.18516e+06	978096	657338	620018
P11031	P11031	Sub1	Activated RNA polymerase II transcriptional coactivator p15	7	0.749276	0.770715	1.05661	0.0794393	0.125358	FALSE	538635	279349	768560	637193	796253	923684	75962.8	43560	230251	170734	82924.2	76890.8	304643	187085	427131	373741	438025	509654	362045	287089	587112	446584	366649	317615
Q9JHK4	Q9JHK4	Rabggta	Geranylgeranyl transferase type-2 subunit alpha	6	0.880743	0.888704	1.05022	0.0706851	0.055151	FALSE	243916	126818	254475	206485	242828	249467	14884.5	0	98530	89749	19330.2	36856.8	137955	84932.4	141426	121112	133582	137646	70940.8	0	251240	234754	85468.5	152246
Q8BYC6;Q5F2E8	Q8BYC6	Taok3;Taok1	Serine/threonine-protein kinase TAO3;Serine/threonine-protein kinase TAO1	2	0.829079	0.842384	1.05013	0.0705679	0.0814041	FALSE	83841	68659	82380	84940	72209	74217	0	6187.9	24914	23266	14147	13431	47419.1	45982.2	45783.1	49820.9	39722.7	40950.1	0	40782.3	63527.7	60856.3	62551	55479.9
Q9Z2D0	Q9Z2D0	Mtmr9	Myotubularin-related protein 9	5	0.889483	0.897096	1.05005	0.070455	0.0508623	FALSE	124172	130196	167785	163119	110684	134354	4628.8	5722.3	48482.1	76910	10281.2	18260.8	70229.6	87194.7	93247.3	95676.3	60888.1	74131.4	22061.3	37713.7	123623	201172	45458.3	75430.5
O88520	O88520	Shoc2	Leucine-rich repeat protein SHOC-2	2	0.776114	0.795043	1.0474	0.066806	0.110075	FALSE	114416	67037	119016	144629	61301	91934	10116	8179.7	25002	22128	19535	12408	64711.8	44895.9	66143.7	84831.1	33722.2	50725.7	48213.7	53909.5	63752.1	57879.7	86374	51254.1
Q9D5V5	Q9D5V5	Cul5	Cullin-5	13	0.910869	0.916487	1.04689	0.0661042	0.0405439	FALSE	407285	306242	513566	447565	626446	573894	21860.1	13988.7	314896	128041	55073.5	34863	230354	205096	285417	262516	344613	316653	104187	92194.6	802946	334914	243508	144010
Q99NH2	Q99NH2	Pard3	Partitioning defective 3 homolog	5	0.728461	0.751308	1.04346	0.0613792	0.137594	FALSE	132312	100142	146084	138994	174145	192466	15321	8027.3	38004	39673.6	21959	25402	74833.5	67067.1	81186.9	81525.9	95798.5	106195	73021.2	52905.1	96905.6	103773	97091.7	104929
P51569	P51569	Gla	Alpha-galactosidase A	11	0.868153	0.877043	1.04338	0.0612689	0.0614037	FALSE	519800	425365	688130	576801	318394	428785	34463.2	16826.5	180295	187030	43710.9	89145.7	293990	284875	382431	338318	175151	236587	164255	110898	459730	489210	193268	368237
Q9DB05	Q9DB05	Napa	Alpha-soluble NSF attachment protein	18	0.683352	0.708401	1.04297	0.0607009	0.165356	FALSE	3363261	3825084	4601525	4296799	4234404	4156377	430760	324978	743964	1069409	582602	800781	1.9022e+06	2.56173e+06	2.55732e+06	2.52026e+06	2.32938e+06	2.29333e+06	2.05304e+06	2.14182e+06	1.89702e+06	2.79723e+06	2.57598e+06	3.30781e+06
Q99LB6	Q99LB6	Mat2b	Methionine adenosyltransferase 2 subunit beta	5	0.736095	0.758445	1.0385	0.0545003	0.133066	FALSE	230872	180675	272869	249414	284287	262154	20842.6	16051.4	65847	72257	36235	38990	130577	121001	151648	146292	156388	144647	99337.6	105789	167902	189001	160213	161057
O35295;P42669	O35295	Purb;Pura	Transcriptional regulator protein Pur-beta;Transcriptional activator protein Pur-alpha	11	0.789089	0.806971	1.03828	0.0542013	0.102874	FALSE	1158645	1311737	1129077	992836	1027383	1176006	193852	111980	259256	260538	75952.5	186136	655310	878495	627490	582341	565171	648875	923917	738023	661071	681483	335824	768880
P31324	P31324	Prkar2b	cAMP-dependent protein kinase type II-beta regulatory subunit	6	0.870056	0.878757	1.03574	0.0506581	0.0604528	FALSE	190291	205306	327896	281178	418552	393548	34711	9572.9	96746.9	85698	27095.6	62372	107625	137497	182230	164923	230249	217145	165436	63091.6	246693	224158	119803	257642
Q8BP47	Q8BP47	Nars1	Asparagine--tRNA ligase, cytoplasmic	35	0.904787	0.910799	1.0357	0.0506077	0.0434534	FALSE	9.98355e+06	8.94932e+06	10523262	9.1963e+06	22028809	25784292	994967	720693	2.85367e+06	2.40825e+06	3.05319e+06	3.49032e+06	5.64653e+06	5.99353e+06	5.84835e+06	5.39402e+06	1.21182e+07	1.42268e+07	4.7421e+06	4.74984e+06	7.2765e+06	6.2992e+06	1.34997e+07	1.44176e+07
Q8K183	Q8K183	Pdxk	Pyridoxal kinase	7	0.854946	0.865144	1.03508	0.0497491	0.0680611	FALSE	422929	318380	531156	511611	603528	615719	55620	17850.8	139516	185460	58747.5	71759.5	239202	213225	295192	300082	332005	339730	265090	117648	355749	485104	259752	296419
Q3UHD6	Q3UHD6	Snx27	Sorting nexin-27	6	0.860066	0.86991	1.03456	0.0490105	0.065468	FALSE	476114	381657	455609	430189	324763	451234	34027.7	17804	132403	154855	62689.7	50612	269282	255603	253207	252324	178655	248974	162179	117340	337611	405050	277183	209065
Q8CIF4	Q8CIF4	Btd	Biotinidase	3	0.923393	0.928427	1.03403	0.0482809	0.0346134	FALSE	152291	167692	131232	168461	47908	67359	0	21236	23803	20008	27716	17655	86133.2	112307	72932.8	98809.6	26354.6	37166.1	0	139959	60694.8	52334.4	122546	72928.1
Q8BFY9	Q8BFY9	Tnpo1	Transportin-1	23	0.720744	0.744254	1.03263	0.0463283	0.142219	FALSE	2955327	2.58837e+06	3331842	2989617	3838672	3741261	379382	192191	841780	779017	519961	482546	1.67148e+06	1.73348e+06	1.85169e+06	1.75354e+06	2.11168e+06	2.06429e+06	1.80817e+06	1.26666e+06	2.14644e+06	2.03765e+06	2.29901e+06	1.99327e+06
P62880	P62880	Gnb2	Guanine nucleotide-binding protein G(I)/G(S)/G(T) subunit beta-2	10	0.775736	0.794848	1.03153	0.0447838	0.110286	FALSE	6568320	5073120	6085930	6266330	5522470	5794910	664044	562893	1479889	1851624	752656	539759	3.71493e+06	3.39756e+06	3.38228e+06	3.67547e+06	3.03795e+06	3.19741e+06	3.16489e+06	3.70983e+06	3.77354e+06	4.84325e+06	3.32787e+06	2.2296e+06
Q6ZQ88	Q6ZQ88	Kdm1a	Lysine-specific histone demethylase 1A	11	0.931765	0.9364	1.03118	0.044293	0.0306938	FALSE	436888	231974	381873	450531	532000	465349	12995.6	3586.5	117350	213178	81891.4	40767.1	247097	155358	212228	264256	292657	256762	61938.1	23637.4	299229	557604	362083	168398
P68369;P05214	P68369	Tuba1a;Tuba3a	Tubulin alpha-1A chain;Detyrosinated tubulin alpha-1A chain;Tubulin alpha-3 chain;Detyrosinated tubulin alpha-3 chain	3	0.697158	0.721655	1.02855	0.0406061	0.156669	FALSE	5418500	4130260	4642280	4889540	4069360	4176610	505550	392481	1151900	1204703	649850	560558	3.06461e+06	2.76611e+06	2.57997e+06	2.86792e+06	2.23859e+06	2.30449e+06	2.40949e+06	2.5867e+06	2.93721e+06	3.15111e+06	2.87331e+06	2.31552e+06
Q5FWK3	Q5FWK3	Arhgap1	Rho GTPase-activating protein 1	25	0.891266	0.898681	1.02583	0.0367952	0.0499927	FALSE	8217951	5301486	8279660	7453024	6019297	5.00021e+06	722284	545474	2272881	2.28574e+06	643173	529295	4.64794e+06	3.55051e+06	4.60146e+06	4.37152e+06	3.31126e+06	2.75893e+06	3.44247e+06	3.59503e+06	5.79557e+06	5.97876e+06	2.84379e+06	2.18637e+06
P04187	P04187	Gzmb	Granzyme B(G,H)	3	0.970669	0.973193	1.02348	0.0334783	0.0129288	FALSE	57975	32122	95930	102620	183802	206920	0	0	7301.5	5289.9	35508.9	49053	32789.7	21512.7	53313.5	60191	101111	114171	0	0	18617.9	13836.7	157003	202625
Q7TNG5	Q7TNG5	Eml2	Echinoderm microtubule-associated protein-like 2	11	0.93854	0.942763	1.0211	0.030125	0.0275472	FALSE	1104822	1038092	1449226	1486179	934497	924905	50093.7	57446.3	335406	524961	107927	189688	624869	695230	805414	871707	514074	510327	238751	378608	855245	1.37313e+06	477198	783551
Q91WG8	Q91WG8	Gne	Bifunctional UDP-N-acetylglucosamine 2-epimerase/N-acetylmannosamine kinase;UDP-N-acetylglucosamine 2-epimerase (hydrolyzing);N-acetylmannosamine kinase	8	0.971954	0.97425	1.01359	0.0194797	0.0123544	FALSE	500084	335752	523708	559321	190091	118551	55452.5	18148	168739	148278	22021.8	3643.3	282839	224859	291053	328066	104571	65412	264291	119607	430264	387847	97369.4	15049.5
Q62188	Q62188	Dpysl3	Dihydropyrimidinase-related protein 3	13	0.950615	0.95444	1.01124	0.0161248	0.0219953	FALSE	1626950	1114421	1250051	1325584	1314996	1108098	151324	121232	391629	446715	110324	84428.8	920176	746349	694722	777512	723389	611406	721223	798995	998606	1.16846e+06	487796	348753
P39655	P39655	Alox12	Polyunsaturated fatty acid lipoxygenase ALOX12	9	0.975838	0.977724	1.00726	0.0104398	0.0106221	FALSE	724395	355255	623284	471626	517781	556759	82935.2	27778	232578	128480	31285.6	55782.2	409706	237921	346393	276629	284835	307198	395276	183075	593045	336063	138329	230421
P16460	P16460	Ass1	Argininosuccinate synthase	34	0.970396	0.973149	1.00722	0.0103831	0.0130508	FALSE	12208245	8.37102e+06	16805062	13593552	13972847	1.35859e+07	1.08999e+06	1.01278e+06	3.88604e+06	4997933	1.1156e+06	1.34288e+06	6.90478e+06	5.60623e+06	9.33949e+06	7.9732e+06	7.68657e+06	7.49618e+06	5.195e+06	6.6749e+06	9.90894e+06	1.3073e+07	4.93262e+06	5.54709e+06
P49935	P49935	Ctsh	Pro-cathepsin H;Cathepsin H mini chain;Cathepsin H;Cathepsin H heavy chain;Cathepsin H light chain	8	0.990139	0.99084	1.00511	0.00734813	0.00430376	FALSE	1972114	1345468	2640374	2271982	534885	318722	210107	91805	601236	686748	68453	18180	1.11539e+06	901085	1.4674e+06	1.33261e+06	294244	175859	1.00139e+06	605054	1.53308e+06	1.79631e+06	302665	75096.7
P02088;P02089	P02089	Hbb-b1;Hbb-b2	Hemoglobin subunit beta-1;Hemoglobin subunit beta-2	16	0.995431	0.995665	1.00204	0.00293992	0.00198904	FALSE	26723261	20194561	30490452	2.74335e+07	10309397	10758220	2380074	1357456	1.0906e+07	6547809	916060	1.00598e+06	1.51142e+07	1.35247e+07	1.69452e+07	1.60909e+07	5.67128e+06	5.93598e+06	1.13436e+07	8.94651e+06	2.78089e+07	1.71269e+07	4.05036e+06	4.15542e+06
P48193	P48193	Epb41	Protein 4.1	6	0.995874	0.995874	0.999253	-0.00107831	0.00179567	FALSE	354820	233570	326730	220454	244413	313124	33484.2	12291	66268	57935.7	41281	55887	200680	156426	181582	129306	134453	172770	159589	81005.7	168975	151541	182524	230854
P58389	P58389	Ptpa	Serine/threonine-protein phosphatase 2A activator	9	0.989748	0.990683	0.997536	-0.00355879	0.0044752	FALSE	986029	807849	1033353	1010004	914423	929783	103329	39774.5	237080	378989	89756	127355	557682	541032	574291	592410	503031	513019	492477	262140	604524	991312	396856	526071
Q9QZB7	Q9QZB7	Actr10	Actin-related protein 10	7	0.982218	0.983609	0.995568	-0.00640785	0.00779202	FALSE	453994	263928	446571	390630	457233	499193	47520.9	25839.4	146937	99634.8	73812	17671	256771	176757	248184	229121	251527	275436	226489	170298	374672	260612	326360	72994.2
P28293	P28293	Ctsg	Cathepsin G	6	0.990674	0.991141	0.994943	-0.00731416	0.0040694	FALSE	294352	406012	595795	292919	526593	485750	13381	9830.6	66694.2	37423	93523.6	164962	166481	271914	331116	171809	289683	268018	63775	64790	170062	97886.4	413515	681412
Q9D6Y9	Q9D6Y9	Gbe1	1,4-alpha-glucan-branching enzyme	9	0.97588	0.977724	0.993786	-0.00899223	0.0106036	FALSE	508106	406417	585337	487516	487430	510583	48360.3	16059.9	184152	151212	38708.7	81682.9	287376	272185	325304	285949	268139	281720	230489	105845	469565	395521	171151	337410
Q9QXK3	Q9QXK3	Copg2	Coatomer subunit gamma-2	12	0.979846	0.981466	0.993339	-0.00964217	0.00884216	FALSE	815610	695456	1010165	989004	927478	897237	22777	25478.1	301518	334418	103339	163748	461295	465760	561404	580093	510213	495061	108557	167917	768834	874729	456914	676399
Q9D2V7	Q9D2V7	Coro7	Coronin-7	17	0.985919	0.987083	0.992821	-0.0103948	0.00615872	FALSE	1221331	1293584	1933480	1705372	836918	941976	130683	16273.2	548130	701790	32790.6	113913	690764	866338	1.07454e+06	1.00027e+06	460395	519746	622849	107251	1.39767e+06	1.83565e+06	144984	470543
Q9DAW6	Q9DAW6	Prpf4	U4/U6 small nuclear ribonucleoprotein Prp4	10	0.962051	0.965236	0.992271	-0.0111935	0.0168021	FALSE	519387	283485	440862	378551	595171	494051	35771.3	19943.2	122873	103030	67739.3	85805.9	293757	189855	245011	222036	327408	272598	170489	131439	313311	269492	299509	354441
Q9WTX6	Q9WTX6	Cul1	Cullin-1	19	0.966003	0.968973	0.992245	-0.0112316	0.0150214	FALSE	1288608	931668	1489320	1089749	1870059	1765681	137680	46628.2	429996	429611	165951	210084	728815	623956	827696	639184	1.02873e+06	974235	656196	307310	1.09644e+06	1.12372e+06	733753	867802
Q01405	Q01405	Sec23a	Protein transport protein Sec23A	30	0.935072	0.939502	0.990739	-0.0134233	0.0291548	FALSE	7213797	5861936	8100502	7373772	5012267	5530273	903596	568502	1.58225e+06	1763553	614164	729990	4.08e+06	3.92585e+06	4.50189e+06	4.32503e+06	2.75729e+06	3.05139e+06	4.30661e+06	3.7468e+06	4.03455e+06	4.61288e+06	2.71553e+06	3.0154e+06
Q6Q899	Q6Q899	Rigi	Antiviral innate immune response receptor RIG-I	18	0.961961	0.965236	0.98478	-0.0221264	0.0168424	FALSE	1264098	720150	1472882	1413475	952342	1082311	89727	44155	464333	511215	51500	106048	714953	482298	818561	829063	523891	597178	427647	291010	1.18399e+06	1.33717e+06	227707	438056
Q6ZWX6	Q6ZWX6	Eif2s1	Eukaryotic translation initiation factor 2 subunit 1	23	0.893259	0.900477	0.981204	-0.0273753	0.0490224	FALSE	4117374	3617272	4599270	4005410	5464140	5512634	324622	305937	902311	1.42513e+06	568713	799495	2.32872e+06	2.42256e+06	2.55607e+06	2.34934e+06	3.00587e+06	3.04166e+06	1.54718e+06	2.01633e+06	2.30078e+06	3.72768e+06	2.51456e+06	3.3025e+06
Q3UPL0	Q3UPL0	Sec31a	Protein transport protein Sec31A	41	0.873059	0.88158	0.978991	-0.0306326	0.0589562	FALSE	8.03656e+06	6778735	8.51385e+06	7.95872e+06	6.36915e+06	6582064	725623	554422	2.30177e+06	2.14616e+06	749566	768062	4.54534e+06	4.53985e+06	4.73161e+06	4.66813e+06	3.50372e+06	3.63173e+06	3.45838e+06	3.654e+06	5.86922e+06	5.61365e+06	3.31421e+06	3.17266e+06
Q3TIX9	Q3TIX9	Usp39	Ubiquitin carboxyl-terminal hydrolase 39	9	0.927173	0.932006	0.976949	-0.0336442	0.0328393	FALSE	505044	416983	578792	319558	563285	576259	25962.7	10635	146643	192392	79066	58590.9	285644	279261	321666	187435	309867	317958	123740	70091.5	373923	503235	349590	242023
Q7TSV4	Q7TSV4	Pgm2	Phosphopentomutase	18	0.901168	0.907586	0.975002	-0.0365231	0.0451943	FALSE	1722054	1538900	1931842	1.73179e+06	2224794	2300026	181081	82330.2	479192	772704	211135	203368	973965	1.03063e+06	1.07363e+06	1.01577e+06	1.22388e+06	1.26907e+06	863048	542609	1.22188e+06	2.02114e+06	933533	840059
A2A8Z1	A2A8Z1	Osbpl9	Oxysterol-binding protein-related protein 9	9	0.850178	0.860934	0.974906	-0.0366644	0.0704904	FALSE	401938	285463	433776	405899	316598	498150	40868.2	20546	102438	78718.7	45771.1	75825.3	227329	191180	241073	238077	174163	274860	194781	135411	261203	205903	202377	313214
P50431	P50431	Shmt1	Serine hydroxymethyltransferase, cytosolic	12	0.858278	0.868308	0.974888	-0.0366918	0.0663719	FALSE	720260	696120	1010984	824731	926358	1.00239e+06	115505	55865	101331	204140	160676	117534	407367	466205	561859	483740	509597	553080	550505	368187	258383	533963	710427	485502
Q3UW53	Q3UW53	Niban1	Protein Niban 1	16	0.917251	0.922689	0.974618	-0.0370913	0.0375119	FALSE	1.1871e+06	923474	1170404	1163923	1.15647e+06	845289	83587.9	36551.8	375790	432345	107620	103327	671407	618468	650457	682691	636185	466398	398387	240900	958219	1.13087e+06	475844	426818
P04444;P04443	P04444	Hbb-bh1;Hbb-bh0	Hemoglobin subunit beta-H1;Hemoglobin subunit beta-H0	11	0.96109	0.964729	0.971713	-0.0413983	0.0172361	FALSE	1161860	999461	765386	1.24285e+06	5575263	5955611	67045.2	38110.9	237489	221717	719363	882926	657129	669358	425367	728983	3.067e+06	3.28608e+06	319543	251176	605568	579940	3.18067e+06	3.64713e+06
O54774	O54774	Ap3d1	AP-3 complex subunit delta-1	28	0.843737	0.855024	0.971414	-0.0418418	0.073793	FALSE	2718698	2440188	3243219	2858046	2998623	3129164	212923	159801	773695	927987	435685	325767	1.53765e+06	1.63424e+06	1.80243e+06	1.67637e+06	1.64957e+06	1.72655e+06	1.01481e+06	1.05319e+06	1.97283e+06	2.42731e+06	1.92638e+06	1.34566e+06
Q9JMD3	Q9JMD3	Stard10	START domain-containing protein 10	10	0.920494	0.925732	0.971188	-0.0421776	0.0359788	FALSE	836374	519553	970014	909187	557628	489503	74755.2	32299	228696	315893	62520.4	34865	473039	347954	539090	533277	306755	270089	356290	212871	583147	826273	276434	144018
Q9CZY3;Q9D2M8	Q9CZY3	Ube2v1;Ube2v2	Ubiquitin-conjugating enzyme E2 variant 1;Ubiquitin-conjugating enzyme E2 variant 2	9	0.765817	0.785508	0.970529	-0.0431564	0.115875	FALSE	1451165	1366890	1522548	1731894	1616215	1602763	166059	151422	245689	454692	195542	179991	820755	915432	846163	1.01583e+06	889092	884343	791450	997969	626477	1.18933e+06	864591	743496
Q923T9	Q923T9	Camk2g	Calcium/calmodulin-dependent protein kinase type II subunit gamma	11	0.830469	0.843392	0.968393	-0.0463355	0.0806767	FALSE	1045294	896467	920844	823418	1491390	1265157	104886	51005.3	230058	234832	154442	210114	591201	600381	511763	482970	820425	698065	499898	336158	586619	614243	682865	867925
Q61749	Q61749	Eif2b4	Translation initiation factor eIF2B subunit delta	7	0.910182	0.916012	0.967917	-0.0470445	0.0408717	FALSE	413106	288150	403042	423122	575402	543315	45027.3	10025	128109	199062	53402.1	24781.3	233646	192980	223992	248179	316533	299780	214604	66071.2	326662	520682	236117	102365
P10126	P10126	Eef1a1	Elongation factor 1-alpha 1	41	0.541388	0.572282	0.966548	-0.0490868	0.266491	FALSE	98856582	9.01641e+07	102129068	9.5343e+07	118314057	116643854	1.1367e+07	7.48445e+06	2.25383e+07	2.59578e+07	1.40501e+07	1.34213e+07	5.59116e+07	6.03846e+07	5.67587e+07	5.59227e+07	6.50855e+07	6.43596e+07	5.4176e+07	4.93274e+07	5.747e+07	6.78973e+07	6.21225e+07	5.54396e+07
P46638;P62492	P46638	Rab11b;Rab11a	Ras-related protein Rab-11B;Ras-related protein Rab-11A	13	0.632653	0.659389	0.966253	-0.0495271	0.198834	FALSE	6683881	5936198	6823932	6735868	5332219	4987646	750728	496922	1356961	1.40701e+06	681101	838746	3.78029e+06	3.97558e+06	3.79243e+06	3.95087e+06	2.93329e+06	2.75199e+06	3.57803e+06	3.27504e+06	3.46009e+06	3.68027e+06	3.01149e+06	3.46464e+06
P54775	P54775	Psmc4	26S proteasome regulatory subunit 6B	23	0.822643	0.836647	0.965598	-0.0505059	0.0847883	FALSE	3188708	2932753	4021520	3681945	4104549	4276787	233016	222780	1.17254e+06	1.08001e+06	499490	420781	1.80348e+06	1.96412e+06	2.23498e+06	2.15962e+06	2.25794e+06	2.35977e+06	1.11057e+06	1.46826e+06	2.98983e+06	2.82496e+06	2.2085e+06	1.73813e+06
P36552	P36552	Cpox	Oxygen-dependent coproporphyrinogen-III oxidase, mitochondrial	16	0.903858	0.910079	0.965089	-0.0512664	0.0438999	FALSE	1360994	1079105	1661831	1405750	1437399	1129280	85977.7	39269.3	511073	574053	146854	89395.4	769755	722697	923570	824532	790724	623094	409777	258810	1.30317e+06	1.50154e+06	649317	369268
Q99K70;Q7TT45	Q99K70	Rragc;Rragd	Ras-related GTP-binding protein C;Ras-related GTP-binding protein D	11	0.828488	0.841985	0.96429	-0.0524611	0.0817136	FALSE	881580	486232	834897	770202	994902	920065	68544.6	30531.9	249813	220412	123046	99177.1	498607	325639	463998	451756	547303	507657	326689	201225	636993	576525	544046	409674
Q61191	Q61191	Hcfc1	Host cell factor 1;HCF N-terminal chain 1;HCF N-terminal chain 2;HCF N-terminal chain 3;HCF N-terminal chain 4;HCF N-terminal chain 5;HCF N-terminal chain 6;HCF C-terminal chain 1;HCF C-terminal chain 2;HCF C-terminal chain 3;HCF C-terminal chain 4;HCF C-terminal chain 5;HCF C-terminal chain 6	11	0.863619	0.872879	0.9618	-0.0561906	0.0636776	FALSE	689924	532002	624711	433748	766253	570463	69140	16901.7	193543	222247	59693.1	54486.3	390210	356292	347186	254412	421522	314760	329527	111393	493510	581326	263933	225068
Q6P4T2	Q6P4T2	Snrnp200	U5 small nuclear ribonucleoprotein 200 kDa helicase	52	0.760978	0.781426	0.959149	-0.0601734	0.118628	FALSE	3935531	2719021	3.95945e+06	3427310	5.06303e+06	4205298	409870	227143	1.0258e+06	1202930	456250	384266	2.22587e+06	1.82098e+06	2.20048e+06	2.01026e+06	2.78521e+06	2.32032e+06	1.95348e+06	1.49702e+06	2.61566e+06	3.14647e+06	2.01731e+06	1.5873e+06
O08677	O08677	Kng1	Kininogen-1;Kininogen-1 heavy chain;Bradykinin;Kininogen-1 light chain	7	0.844877	0.855975	0.956184	-0.0646397	0.0732067	FALSE	189704	278956	387544	337500	428957	553763	58523.6	27406.8	74516	126171	22945.4	27406	107293	186822	215379	197958	235973	305545	278928	180629	190007	330022	101453	113207
Q6DFW4	Q6DFW4	Nop58	Nucleolar protein 58	15	0.795298	0.812146	0.955798	-0.0652222	0.0994701	FALSE	1935483	1402603	1996571	1980168	2682010	2524009	123894	106568	468115	676770	323389	283124	1.09468e+06	939350	1.1096e+06	1.16145e+06	1.47539e+06	1.39265e+06	590492	702350	1.19364e+06	1.77021e+06	1.42987e+06	1.16951e+06
P46737	P46737	Brcc3	Lys-63-specific deubiquitinase BRCC36	6	0.838369	0.850194	0.954667	-0.0669302	0.0765647	FALSE	179483	214571	369818	350668	402591	227848	35260.2	20604.6	87650.7	93475	33559.7	9170.4	101513	143702	205528	205682	221468	125718	168053	135798	223499	244500	148384	37880.5
P11440	P11440	Cdk1	Cyclin-dependent kinase 1	9	0.900692	0.907322	0.954301	-0.0674841	0.0454239	FALSE	815387	453380	752324	648794	1599350	1364025	27619.8	17590.1	132415	200322	261824	189554	461169	303637	418108	380545	879815	752617	131638	115930	337642	523977	1.15766e+06	782998
Q9D6Z1	Q9D6Z1	Nop56	Nucleolar protein 56	23	0.733301	0.755749	0.953945	-0.0680227	0.134718	FALSE	2895548	2121727	2809393	2.56686e+06	3563878	3014245	248156	135743	524538	752040	399040	521427	1.63767e+06	1.42096e+06	1.56133e+06	1.50557e+06	1.96052e+06	1.66315e+06	1.18273e+06	894633	1.33751e+06	1.96709e+06	1.76436e+06	2.15388e+06
Q00612	Q00612	G6pdx	Glucose-6-phosphate 1-dehydrogenase X	30	0.799268	0.814827	0.953049	-0.0693782	0.0973076	FALSE	4090754	3441110	4150082	3589046	6704045	7420356	348553	228793	1.1984e+06	1.10504e+06	719809	901701	2.31366e+06	2.30458e+06	2.30643e+06	2.10513e+06	3.68795e+06	4.09427e+06	1.66123e+06	1.50789e+06	3.05578e+06	2.89043e+06	3.18264e+06	3.72468e+06
Q8BWY3	Q8BWY3	Etf1	Eukaryotic peptide chain release factor subunit 1	20	0.793952	0.810967	0.952787	-0.0697746	0.100206	FALSE	1651261	1454669	1953948	1719403	3072208	3015067	131595	126682	438812	633859	283597	366999	933926	974219	1.08592e+06	1.0085e+06	1.69005e+06	1.6636e+06	627194	834915	1.11892e+06	1.65797e+06	1.25393e+06	1.51598e+06
Q99JW4	Q99JW4	Lims1	LIM and senescent cell antigen-like-containing domain protein 1	16	0.672973	0.699009	0.946168	-0.0798321	0.172002	FALSE	1529929	1.07503e+06	1313691	1628677	1467780	1.3974e+06	135367	59599.6	370112	391095	192857	176886	865302	719966	730090	955289	807437	771033	645172	392800	943741	1.02298e+06	852719	730668
Q6PHZ2;Q923T9;P28652	Q6PHZ2	Camk2d;Camk2g;Camk2b	Calcium/calmodulin-dependent protein kinase type II subunit delta;Calcium/calmodulin-dependent protein kinase type II subunit gamma;Calcium/calmodulin-dependent protein kinase type II subunit beta	20	0.802209	0.817629	0.945905	-0.0802325	0.0957123	FALSE	2075441	2525252	2066249	2.52966e+06	4267943	4814572	277431	153820	548334	528341	454516	679674	1.17383e+06	1.69121e+06	1.14833e+06	1.48375e+06	2.34783e+06	2.6565e+06	1.32226e+06	1.01377e+06	1.39818e+06	1.38197e+06	2.00965e+06	2.80755e+06
Q6P2B1	Q6P2B1	Tnpo3	Transportin-3	5	0.795642	0.812302	0.942194	-0.0859039	0.0992822	FALSE	331774	160904	396052	271602	378881	204480	25563.6	9371	78157	106381	33092.1	31719.8	187646	107760	220108	159306	208425	112824	121838	61761	199291	278258	146317	131026
Q9D832	Q9D832	Dnajb4	DnaJ homolog subfamily B member 4	7	0.650884	0.676923	0.940726	-0.0881536	0.186496	FALSE	451628	451920	518819	403581	667632	739956	66285	30217	160143	112408	56316	68289.3	255433	302659	288336	236717	367270	408279	315920	199150	408344	294023	249001	282085
P06151	P06151	Ldha	L-lactate dehydrogenase A chain	32	0.759345	0.780315	0.939746	-0.0896568	0.119561	FALSE	4.23365e+07	37580930	48766139	41302951	4.46383e+07	44424633	9319862	4.34971e+06	8256527	4.88567e+06	3.90052e+06	3954588	2.39448e+07	2.51687e+07	2.7102e+07	2.42259e+07	2.45559e+07	2.45118e+07	4.44193e+07	2.86674e+07	2.10531e+07	1.27793e+07	1.72462e+07	1.63353e+07
Q62318	Q62318	Trim28	Transcription intermediary factor 1-beta	34	0.569601	0.598377	0.939175	-0.0905343	0.244429	FALSE	7181150	5.73279e+06	6519340	6.73227e+06	8.41139e+06	7081202	632040	419645	1.86536e+06	1.9092e+06	891661	744667	4.06154e+06	3.83936e+06	3.62315e+06	3.94877e+06	4.62717e+06	3.90714e+06	3.01235e+06	2.76573e+06	4.75645e+06	4.99385e+06	3.94248e+06	3.07602e+06
Q922D8	Q922D8	Mthfd1	C-1-tetrahydrofolate synthase, cytoplasmic;Methylenetetrahydrofolate dehydrogenase;Methenyltetrahydrofolate cyclohydrolase;Formyltetrahydrofolate synthetase;C-1-tetrahydrofolate synthase, cytoplasmic, N-terminally processed	41	0.679854	0.704947	0.938455	-0.0916399	0.167584	FALSE	5360037	4508862	7138414	5.73751e+06	7425033	7.00634e+06	403957	328216	1.54715e+06	1.88375e+06	907696	737638	3.03155e+06	3.01967e+06	3.96721e+06	3.3653e+06	4.08457e+06	3.86583e+06	1.92529e+06	2.16315e+06	3.94504e+06	4.92727e+06	4.01338e+06	3.04698e+06
Q8BX57	Q8BX57	Pxk	PX domain-containing protein kinase-like protein	5	0.761509	0.781781	0.938237	-0.0919757	0.118325	FALSE	292296	189038	308809	297777	222611	166599	25366	24137.4	76234.3	75294.7	13933	16222	165318	126602	171622	174659	122460	91923	120897	159081	194388	196946	61604.8	67008.7
Q6PNC0	Q6PNC0	Dmxl1	DmX-like protein 1	2	0.866826	0.875911	0.93799	-0.0923554	0.0620681	FALSE	62611	51121	64007	61265	54539	56959	3930	0	26629	26728	4511.2	3276.3	35411.7	34236.7	35572.2	35934.5	30002.3	31427.8	18730.7	0	67900.7	69911.8	19946.3	13533.5
Q99P31	Q99P31	Hspbp1	Hsp70-binding protein 1	10	0.75591	0.777162	0.937219	-0.0935411	0.12153	FALSE	640957	439923	644144	609067	775649	562506	54183.7	25490.2	188174	195452	31043.4	102268	362515	294625	357986	357244	426691	310369	258244	167997	479821	511238	137258	422440
Q9Z1E4	Q9Z1E4	Gys1	Glycogen [starch] synthase, muscle	23	0.752073	0.773405	0.93601	-0.0954039	0.12374	FALSE	2037136	1.60901e+06	2392606	1958600	2180481	1984106	141916	70302.3	750320	596565	256702	195134	1.15217e+06	1.07759e+06	1.3297e+06	1.1488e+06	1.1995e+06	1.09475e+06	676384	463338	1.91322e+06	1.56042e+06	1.13501e+06	806048
Q8BTI8	Q8BTI8	Srrm2	Serine/arginine repetitive matrix protein 2	11	0.603005	0.630502	0.934762	-0.0973292	0.219679	FALSE	769215	594782	801906	418761	1103613	907784	65621	62267.9	172548	176370	89743	106439	435055	398337	445663	245621	607106	500881	312755	410386	439975	461327	396799	439671
P12382;Q9WUA3	Q9WUA3	Pfkl;Pfkp	ATP-dependent 6-phosphofructokinase, liver type;ATP-dependent 6-phosphofructokinase, platelet type	35	0.741165	0.763112	0.932297	-0.101139	0.130085	FALSE	7159896	5.67234e+06	7050853	6174908	4974080	4.25722e+06	604911	383706	1.91902e+06	1982719	468289	369424	4.04952e+06	3.79887e+06	3.91854e+06	3.62185e+06	2.73628e+06	2.34897e+06	2.88306e+06	2.52887e+06	4.89326e+06	5.18615e+06	2.07054e+06	1.52599e+06
Q3TIU4	Q3TIU4	Pde12	2,5-phosphodiesterase 12	7	0.786426	0.804636	0.931803	-0.101902	0.104342	FALSE	380114	151280	179120	344866	432047	324212	32491.2	4587.4	65205	109710	27867.9	49043.7	214986	101315	99546.8	202279	237672	178888	154856	30233.9	166265	286966	123218	202586
P63001;P60764;Q8R527;Q05144;P60766;P84096;Q9ER71	P60766	Rac1;Rac3;Rhoq;Rac2;Cdc42;Rhog;Rhoj	Ras-related C3 botulinum toxin substrate 1;Ras-related C3 botulinum toxin substrate 3;Rho-related GTP-binding protein RhoQ;Ras-related C3 botulinum toxin substrate 2;Cell division control protein 42 homolog;Rho-related GTP-binding protein RhoG;Rho-related GTP-binding protein RhoJ	11	0.317392	0.348621	0.930315	-0.104209	0.498405	FALSE	8174071	7218729	9057293	7598197	7966217	8267049	861822	632108	1725726	2044925	724381	1143236	4.62312e+06	4.83452e+06	5.03363e+06	4.45667e+06	4.38228e+06	4.56144e+06	4.10752e+06	4.166e+06	4.40039e+06	5.34886e+06	3.20285e+06	4.7224e+06
Q64362	Q64362	Aktip	AKT-interacting protein	3	0.851317	0.861677	0.929933	-0.104802	0.0699085	FALSE	116938	10008	140153	111174	98092	82494.9	0	0	28749	35643	12759	17035	66138.2	6702.55	77890.7	65208.3	53961.2	45517.5	0	0	73306.5	93230.5	56413.9	70367
Q08943	Q08943	Ssrp1	FACT complex subunit SSRP1	20	0.476194	0.508435	0.928847	-0.106487	0.322216	FALSE	1206925	1197240	1313315	1.32965e+06	1992050	1867932	135548	110962	284124	320845	201048	224261	682617	801814	729881	779896	1.09584e+06	1.03065e+06	646035	731315	724482	839225	888933	926362
Q9R118	Q9R118	Htra1	Serine protease HTRA1	29	0.897525	0.904347	0.928641	-0.106806	0.0469533	FALSE	4087344	7023783	5331939	3.55599e+06	30197552	23236355	305469	312323	824051	1.08592e+06	3.56719e+06	3.46381e+06	2.31173e+06	4.70396e+06	2.96325e+06	2.08574e+06	1.66119e+07	1.28209e+07	1.45589e+06	2.05841e+06	2.10123e+06	2.84042e+06	1.57723e+07	1.43081e+07
P12815	P12815	Pdcd6	Programmed cell death protein 6	7	0.785957	0.80435	0.928343	-0.10727	0.104601	FALSE	790431	736732	951965	788635	490301	321435	25183	22520.1	184864	202541	71866.7	150411	447055	493403	529059	462568	269718	177356	120024	148422	471381	529782	317759	621308
P68372;Q9D6F9;Q922F4;Q9ERD7	P68372	Tubb4b;Tubb4a;Tubb6;Tubb3	Tubulin beta-4B chain;Tubulin beta-4A chain;Tubulin beta-6 chain;Tubulin beta-3 chain	33	0.0681887	0.0826919	0.927829	-0.10807	1.16629	FALSE	109772777	88919968	108269490	100270554	109684304	104446353	10459601	7621617	2.30829e+07	23955339	12552332	13462108	6.20857e+07	5.95514e+07	6.01713e+07	5.8813e+07	6.03382e+07	5.76295e+07	4.98514e+07	5.02314e+07	5.88585e+07	6.26594e+07	5.55002e+07	5.56084e+07
Q3UMY5	Q3UMY5	Eml4	Echinoderm microtubule-associated protein-like 4	13	0.737723	0.759937	0.927789	-0.108131	0.132107	FALSE	826666	655221	817811	751709	530850	687766	34602.2	29099.2	204712	263256	93234.5	76297.4	467548	438814	454502	440909	292025	379483	164917	191783	521991	688593	412236	315164
Q8CI95	Q8CI95	Osbpl11	Oxysterol-binding protein-related protein 11	10	0.453792	0.485372	0.927714	-0.108247	0.343143	FALSE	435086	382081	474820	399150	495906	564985	38798	27367.7	105108	96017.2	60137.2	77377.3	246077	255887	263884	234119	272802	311737	184915	180371	268012	251150	265897	319625
P12382	P12382	Pfkl	ATP-dependent 6-phosphofructokinase, liver type	27	0.686422	0.71141	0.92634	-0.110386	0.163409	FALSE	4731380	3.16349e+06	5385501	4.32632e+06	3922996	2.97675e+06	324693	219307	1.11932e+06	1.38879e+06	493371	344773	2.67599e+06	2.11865e+06	2.99302e+06	2.53757e+06	2.15807e+06	1.64246e+06	1.54751e+06	1.44538e+06	2.85414e+06	3.63262e+06	2.18144e+06	1.42417e+06
Q9WVP1	Q9WVP1	Ap1m2	AP-1 complex subunit mu-2	7	0.889121	0.896945	0.922663	-0.116125	0.051039	FALSE	455980	191127	565157	542961	231710	211883	15917	9586.9	151913	244204	0	0	257895	128001	314089	318470	127465	116909	75861.8	63183.9	387360	638760	0	0
P40336	P40336	Vps26a	Vacuolar protein sorting-associated protein 26A	17	0.54447	0.575253	0.922492	-0.116391	0.264026	FALSE	2402115	1646770	2899694	2424749	2521114	2428162	177155	140621	603085	710694	278590	286865	1.3586e+06	1.10287e+06	1.61152e+06	1.42222e+06	1.38688e+06	1.33977e+06	844334	926782	1.53779e+06	1.85894e+06	1.23179e+06	1.18496e+06
Q8VDG3	Q8VDG3	Parn	Poly(A)-specific ribonuclease PARN	2	0.897014	0.904047	0.921928	-0.117273	0.0472008	FALSE	113069	60294	0	93311	0	22065	0	0	17237	25658	10585	0	63949.9	40380	0	54730.9	0	12174.6	0	0	43952.3	67113	46801.6	0
Q3UYV9	Q3UYV9	Ncbp1	Nuclear cap-binding protein subunit 1	13	0.68952	0.714098	0.918085	-0.1233	0.161453	FALSE	699623	414564	687156	609332	926408	917849	54605.5	18136.8	248456	176832	91936.5	84097.9	395695	277641	381890	357399	509624	506434	260254	119533	633533	462535	406497	347386
Q9QXA5	Q9QXA5	Lsm4	U6 snRNA-associated Sm-like protein LSm4	6	0.288269	0.318862	0.916919	-0.125134	0.540202	FALSE	439349	416395	413314	502618	481071	584989	63746.2	29151.9	94034	93046	60649	61931.7	248488	278868	229701	294807	264641	322775	303820	192130	239775	243378	268160	255823
Q8CGA0	Q8CGA0	Ppm1f	Protein phosphatase 1F	5	0.835983	0.848174	0.916643	-0.125568	0.0778023	FALSE	419853	162783	419460	325245	258455	222379	52609.4	16898	170234	18306	14894.1	9448.3	237462	109019	233117	190770	142178	122700	250741	111369	434076	47882.5	65854.3	39028.4
Q99JF5	Q99JF5	Mvd	Diphosphomevalonate decarboxylase	4	0.747398	0.768969	0.915808	-0.126882	0.126448	FALSE	189599	96379	247221	108207	315547	326230	6288.7	11440	40836	50901	29680	46292	107234	64546.8	137394	63468	173585	180001	29972.5	75397	104127	133140	131230	191220
O09159	O09159	Man2b1	Lysosomal alpha-mannosidase	16	0.697431	0.721762	0.915349	-0.127606	0.156499	FALSE	1452695	1207723	1558660	1697663	1064174	1247717	93175.7	61562	431402	506100	126303	128486	821620	808835	866232	995752	585410	688443	444083	405733	1.10002e+06	1.32379e+06	558450	530739
Q8BY71	Q8BY71	Hat1	Histone acetyltransferase type B catalytic subunit	8	0.817533	0.831649	0.915198	-0.127844	0.0874945	FALSE	315740	196636	321762	246548	1036301	841637	30268.5	6970.7	71120	138504	101336	83473	178577	131691	178821	144611	570077	464383	144262	45941.4	181347	362281	448059	344805
P60670	P60670	Nploc4	Nuclear protein localization protein 4 homolog	16	0.698114	0.722293	0.914938	-0.128254	0.156074	FALSE	1026646	907143	1.16036e+06	1.20736e+06	1.21173e+06	1.49202e+06	108713	23338	330882	437893	121180	118943	580654	607531	644876	708170	666581	823237	518137	153813	843709	1.14538e+06	535796	491322
Q8CDN6	Q8CDN6	Txnl1	Thioredoxin-like protein 1	16	0.360547	0.392164	0.91455	-0.128866	0.443038	FALSE	2755194	3457490	3144665	3156725	3234771	3348413	271514	208883	736997	817913	382524	428700	1.55829e+06	2.31555e+06	1.74766e+06	1.85155e+06	1.77947e+06	1.84753e+06	1.29406e+06	1.37667e+06	1.87925e+06	2.13939e+06	1.69133e+06	1.77085e+06
P47856	P47856	Gfpt1	Glutamine--fructose-6-phosphate aminotransferase [isomerizing] 1	32	0.676433	0.702087	0.914274	-0.129302	0.169775	FALSE	5719941	4242695	6411204	5384046	4427925	4001889	397145	274461	1576714	1.72736e+06	566406	290886	3.2351e+06	2.84141e+06	3.56306e+06	3.15797e+06	2.43584e+06	2.20809e+06	1.89283e+06	1.80888e+06	4.02043e+06	4.5182e+06	2.50437e+06	1.20157e+06
Q9WV60	Q9WV60	Gsk3b	Glycogen synthase kinase-3 beta	10	0.339143	0.370307	0.911823	-0.133174	0.469618	FALSE	613635	635157	808156	826585	704335	716424	91840.7	46208.5	186141	159885	75802.3	72482	347062	425377	449136	484827	387460	395295	437721	304544	474637	418207	335160	299404
O35900	O35900	Lsm2	U6 snRNA-associated Sm-like protein LSm2	2	0.562811	0.592565	0.909277	-0.137209	0.249637	FALSE	256280	133035	193823	262343	282480	279250	22356	11337	55704	68326	33410	19928.8	144948	89096.1	107718	153875	155394	154079	106551	74718.2	142038	178719	147722	82320.5
O88587	O88587	Comt	Catechol O-methyltransferase	6	0.551745	0.582359	0.909064	-0.137546	0.258262	FALSE	447369	322152	474193	431234	548989	551932	38188.9	20596.8	142170	129516	49472.6	50656.1	253024	215751	263535	252937	302003	304535	182012	135746	362516	338772	218743	209247
Q8VDM6	Q8VDM6	Hnrnpul1	Heterogeneous nuclear ribonucleoprotein U-like protein 1	19	0.636355	0.663084	0.907616	-0.139846	0.196301	FALSE	1242906	1090739	1322056	1438643	1254950	1093065	113460	42284.9	446011	362323	103068	132563	702967	730489	734739	843826	690358	603112	540758	278685	1.13727e+06	947719	455713	547581
O35344	O35344	Kpna3	Importin subunit alpha-4	16	0.565293	0.594222	0.907423	-0.140153	0.247726	FALSE	1702636	1178775	2199307	1836933	2734356	2267717	218050	104098	523359	576706	228474	144976	962983	789448	1.22227e+06	1.07744e+06	1.50419e+06	1.25124e+06	1.03924e+06	686073	1.3345e+06	1.50848e+06	1.0102e+06	598856
Q91VH2	Q91VH2	Snx9	Sorting nexin-9	20	0.572463	0.601086	0.906109	-0.142243	0.242253	FALSE	2502336	1655560	2547407	2759877	2917309	2538415	200770	109106	669984	799866	311801	219031	1.41528e+06	1.10876e+06	1.41573e+06	1.61879e+06	1.60483e+06	1.4006e+06	956887	719076	1.70838e+06	2.09219e+06	1.37863e+06	904758
Q61884	Q61884	Mns1	Meiosis-specific nuclear structural protein 1	2	0.94556	0.94959	0.906104	-0.142251	0.0243108	FALSE	3901.7	0	0	391234	0	0	0	0	0	0	47479	0	2206.74	0	0	229476	0	0	0	0	0	0	209928	0
Q9JKC8	Q9JKC8	Ap3m1	AP-3 complex subunit mu-1	13	0.548781	0.579633	0.906096	-0.142264	0.260601	FALSE	1477032	1268702	1659162	1435720	1578799	1280905	98039.1	55818.8	440628	391293	158636	210400	835385	849674	922087	842111	868510	706755	467263	367882	1.12355e+06	1.0235e+06	701407	869104
Q8R010	Q8R010	Aimp2	Aminoacyl tRNA synthase complex-interacting multifunctional protein 2	8	0.464693	0.496781	0.905695	-0.142903	0.332834	FALSE	1572304	1435476	1836045	1599687	2172808	2003032	128640	89747.6	364611	458931	290481	221391	889269	961365	1.02039e+06	938285	1.19528e+06	1.1052e+06	613111	591495	929714	1.20041e+06	1.28436e+06	914507
P12023	P12023	App	Amyloid-beta precursor protein;N-APP;Soluble APP-alpha;Soluble APP-beta;C99;Amyloid-beta protein 42;Amyloid-beta protein 40;C83;P3(42);P3(40);C80;Gamma-secretase C-terminal fragment 59;Gamma-secretase C-terminal fragment 57;Gamma-secretase C-terminal fragment 50;C31	2	0.843235	0.85472	0.90562	-0.143022	0.0740514	FALSE	37161.5	31829	9480.7	50718	27384.2	40255.2	0	0	0	8512.8	8896.1	10218	21017.9	21316.5	5268.94	29748.3	15064.3	22211.3	0	0	0	22266.7	39334.1	42207.8
Q99MK8	Q99MK8	Grk2	Beta-adrenergic receptor kinase 1	2	0.851061	0.861623	0.904199	-0.145289	0.0700394	FALSE	28762	57356	70004	58316	94493	70599	24064	0	13145.1	13281	0	3588.3	16267.3	38412.4	38905	34204.8	51981.3	38953.8	114691	0	33518.4	34738.8	0	14822.3
Q9EQP2	Q9EQP2	Ehd4	EH domain-containing protein 4	23	0.706746	0.730511	0.902927	-0.147318	0.150737	FALSE	4974029	4.37321e+06	5146231	4950458	2029125	2.51384e+06	369819	364730	1187063	1.42108e+06	210981	195106	2.81323e+06	2.92882e+06	2.86004e+06	2.90365e+06	1.11624e+06	1.38704e+06	1.76259e+06	2.40381e+06	3.02687e+06	3.71709e+06	932851	805930
Q60996	Q60996	Ppp2r5c	Serine/threonine-protein phosphatase 2A 56 kDa regulatory subunit gamma isoform	7	0.357393	0.389033	0.902636	-0.147784	0.446854	FALSE	545220	316350	533319	447624	672157	482065	40350	38023.4	123637	118087	55343	57182	308367	211866	296394	262551	369759	265985	192312	250599	315259	308877	244699	236204
Q9CZ42	Q9CZ42	Naxd	ATP-dependent (S)-NAD(P)H-hydrate dehydratase	10	0.638478	0.665134	0.901848	-0.149043	0.194854	FALSE	1395067	1035663	1423097	1419810	995074	1255577	78246	43098.3	411156	420431	135899	124410	789027	693603	790893	832779	547398	692779	372927	284046	1.0484e+06	1.09971e+06	600878	513906
P26450	P26450	Pik3r1	Phosphatidylinositol 3-kinase regulatory subunit alpha	4	0.689426	0.714098	0.901725	-0.149241	0.161512	FALSE	123198	96190	153599	173207	68358	123884	12915	7919.8	35840	33152	21078	0	69678.7	64420.3	85363.3	101593	37604.3	68354.5	61554	52196.6	91387.7	86714.9	93196.4	0
Q9WUM3	Q9WUM3	Coro1b	Coronin-1B	18	0.500755	0.53287	0.895945	-0.158519	0.300375	FALSE	3.10455e+06	2754068	3723325	3330497	3388410	3504433	305022	161673	1.00635e+06	988696	279894	320347	1.75588e+06	1.84445e+06	2.06925e+06	1.95348e+06	1.86399e+06	1.93361e+06	1.45376e+06	1.06553e+06	2.56607e+06	2.58611e+06	1.23755e+06	1.32327e+06
Q8CFE4	Q8CFE4	Scyl2	SCY1-like protein 2	6	0.538352	0.569357	0.895443	-0.159327	0.268934	FALSE	190304	140606	250654	200760	285463	243567	23568.2	6195.6	58834.7	60228	18014.2	31826.2	107633	94166.4	139302	117754	157035	134391	112328	40833	150021	157537	79649.8	131466
P27612	P27612	Plaa	Phospholipase A-2-activating protein	20	0.556155	0.586526	0.895373	-0.159439	0.254804	FALSE	1339332	1131530	1248260	1.15284e+06	1659648	1645307	148694	50130.1	330132	472443	116828	140524	757504	757807	693726	676192	912985	907818	708689	330390	841797	1.23576e+06	516556	580468
Q9Z1Q5	Q9Z1Q5	Clic1	Chloride intracellular channel protein 1	19	0.444325	0.475966	0.895034	-0.159986	0.352299	FALSE	10029342	8875146	10628069	9821556	6814482	6605838	935197	455459	2042942	2.4525e+06	788797	1.1829e+06	5.67243e+06	5.94385e+06	5.9066e+06	5.76076e+06	3.7487e+06	3.64485e+06	4.45723e+06	3.00177e+06	5.20925e+06	6.41495e+06	3.48767e+06	4.88625e+06
Q6P9Z1;Q61466;Q99JR8	Q99JR8	Smarcd3;Smarcd1;Smarcd2	SWI/SNF-related matrix-associated actin-dependent regulator of chromatin subfamily D member 3;SWI/SNF-related matrix-associated actin-dependent regulator of chromatin subfamily D member 1;SWI/SNF-related matrix-associated actin-dependent regulator of chromatin subfamily D member 2	4	0.567151	0.595951	0.892455	-0.164149	0.246301	FALSE	200756	106200	198685	181579	207209	191176	19898.3	12323	40150.4	60473	21278.8	5707.6	113544	71124.2	110420	106504	113987	105484	94837	81216.6	102379	158178	94084.2	23576.6
Q6P8X1	Q6P8X1	Snx6	Sorting nexin-6;Sorting nexin-6, N-terminally processed	25	0.506126	0.538092	0.891677	-0.165406	0.295741	FALSE	3272466	2608024	3944474	3385818	2.61957e+06	2402012	334231	202841	840559	908806	231614	224091	1.85085e+06	1.74664e+06	2.19216e+06	1.98593e+06	1.44105e+06	1.32534e+06	1.59297e+06	1.33685e+06	2.14332e+06	2.37714e+06	1.02408e+06	925662
Q9WVL0	Q9WVL0	Gstz1	Maleylacetoacetate isomerase	9	0.675366	0.701151	0.89166	-0.165434	0.170461	FALSE	967497	862479	1241651	1202938	783360	981514	96688.5	52062.2	289254	422589	50585.9	59065.4	547200	577619	690053	705574	430932	541562	460826	343124	737563	1.10536e+06	223666	243983
Q60604	Q60604	Scin	Scinderin	10	0.860314	0.869953	0.889812	-0.168428	0.0653428	FALSE	252958	67947	108639	165952	785451	941951	0	0	28806.1	22244.8	110283	129714	143069	45505.4	60376.8	97337.9	432083	519733	0	0	73452.1	58185.2	487617	535814
Q9CSH3	Q9CSH3	Dis3	Exosome complex exonuclease RRP44	8	0.630389	0.657352	0.88909	-0.169599	0.200391	FALSE	298207	175239	262931	161050	374648	330114	10486.4	12244	89889	82488	25472.3	30289	168661	117361	146125	94462.7	206097	182144	49979.1	80695.9	229206	215762	112626	125116
Q9DBF1	Q9DBF1	Aldh7a1	Alpha-aminoadipic semialdehyde dehydrogenase	27	0.61886	0.645966	0.88816	-0.171109	0.208408	FALSE	8473923	8269476	11514151	8727454	5431911	4791438	678472	451489	2132165	2.84114e+06	620485	626137	4.79271e+06	5.53822e+06	6.39904e+06	5.11902e+06	2.98814e+06	2.64373e+06	3.23365e+06	2.97561e+06	5.43676e+06	7.4315e+06	2.74348e+06	2.58641e+06
Q9EPV8	Q9EPV8	Ubl5	Ubiquitin-like protein 5	2	0.651955	0.677842	0.887693	-0.171867	0.185782	FALSE	131479	108897	110876	115873	159559	150408	8489.2	0	30479	33735	28578.4	15636.6	74362.3	72930.4	61619.8	67964.5	87774.6	82989.4	40460.3	0	77717.8	88239.8	126359	64590.6
O70481	O70481	Ubr1	E3 ubiquitin-protein ligase UBR1	3	0.797304	0.813607	0.885797	-0.174952	0.0983761	FALSE	101144	62282	95398	67716	100948	102004	0	0	46890.6	35639	12671	0	57205.4	41711.4	53017.9	39718.3	55532.3	56281.9	0	0	119565	93220	56024.8	0
P61967	P61967	Ap1s1	AP-1 complex subunit sigma-1A	6	0.610672	0.63789	0.884733	-0.176686	0.214192	FALSE	569256	397737	597023	531493	448963	605176	37704	9475.8	161099	188917	54558.3	52171	321962	266372	331798	311743	246978	333913	179700	62451.7	410783	494145	241230	215504
P63168	P63168	Dynll1	Dynein light chain 1, cytoplasmic	7	0.387737	0.419373	0.884479	-0.1771	0.411463	FALSE	1817936	1994542	1562437	2771501	1393024	1827464	187885	134391	410884	462417	192712	236239	1.02819e+06	1.33578e+06	868332	1.6256e+06	766313	1.00832e+06	895476	885724	1.0477e+06	1.20953e+06	852075	975838
Q8K2I1	Q8K2I1	Fntb	Protein farnesyltransferase subunit beta	3	0.810204	0.824786	0.881781	-0.181508	0.0914057	FALSE	184158	91226	126252	113986	170109	90897	0	0	61900	8133.9	42788.1	6047.3	104157	61095.8	70165.1	66857.7	93578.3	50153.5	0	0	157837	21275.6	189188	24979.8
Q8K1M6	Q8K1M6	Dnm1l	Dynamin-1-like protein	29	0.233165	0.26194	0.880084	-0.184286	0.632337	FALSE	3083312	2203038	3429699	3189829	3306287	3285885	266583	153285	757644	765105	359784	374976	1.74387e+06	1.47542e+06	1.90607e+06	1.87097e+06	1.81881e+06	1.81303e+06	1.27056e+06	1.01025e+06	1.9319e+06	2.00127e+06	1.59078e+06	1.54893e+06
Q9WTL7	Q9WTL7	Lypla2	Acyl-protein thioesterase 2	5	0.690088	0.714512	0.879797	-0.184758	0.161095	FALSE	584404	254216	701928	524570	545173	611677	58958	18025.8	197027	196055	45294	0	330529	170253	390100	307683	299904	337500	280999	118802	502395	512816	200267	0
Q62356	Q62356	Fstl1	Follistatin-related protein 1	11	0.79176	0.809344	0.87734	-0.188792	0.101407	FALSE	187363	150097	196118	165875	775400	1053513	75910	67222	44957.8	33186	25382	30955.5	105969	100523	108993	97292.7	426554	581288	361794	443037	114637	86803.8	112227	127869
P28660	P28660	Nckap1	Nck-associated protein 1	29	0.561264	0.591083	0.877334	-0.188802	0.250833	FALSE	2422111	1505661	2114069	2054079	2546011	2541415	125238	55962.3	735295	649360	184389	309615	1.36991e+06	1.00837e+06	1.1749e+06	1.20481e+06	1.40058e+06	1.40226e+06	596894	368828	1.87491e+06	1.69851e+06	815278	1.27894e+06
A2AKG8	A2AKG8	Focad	Focadhesin	2	0.760023	0.780633	0.876539	-0.19011	0.119173	FALSE	16739	20570	38519	40667	82527	72412	0	0	5547.4	14813.4	9010.4	10199	9467.3	13776.1	21407.1	23852.9	45398.7	39954.2	0	0	14145.2	38747	39839.5	42129.3
P06801	P06801	Me1	NADP-dependent malic enzyme	30	0.624004	0.651174	0.875451	-0.191901	0.204813	FALSE	5740259	5.07541e+06	6882562	4894373	10773749	11167031	1.56794e+06	728895	1.20317e+06	620456	623020	614937	3.24659e+06	3.3991e+06	3.82502e+06	2.87076e+06	5.92672e+06	6.16154e+06	7.47293e+06	4.80389e+06	3.06793e+06	1.62291e+06	2.75468e+06	2.54014e+06
Q8R366	Q8R366	Igsf8	Immunoglobulin superfamily member 8	2	0.354096	0.385939	0.873829	-0.194577	0.450879	FALSE	102301	123632	140150	66568	151307	154995	13830	9314.2	24709	23506	18153	9804.8	57859.7	82798.7	77889	39045	83235.2	85520.3	65915	61386.6	63005	61484.1	80263.5	40501
P46062	P46062	Sipa1	Signal-induced proliferation-associated protein 1	3	0.772925	0.792542	0.872245	-0.197194	0.111863	FALSE	134623	49563	126505	101709	86824	22862	8862.7	4175.2	26816	47121	0	0	76140.5	33193.3	70305.7	59656.7	47762.6	12614.4	42240.4	27517.3	68377.5	123253	0	0
P21107;Q6IRU2;P58771;P58774	Q6IRU2	Tpm3;Tpm4;Tpm1;Tpm2	Tropomyosin alpha-3 chain;Tropomyosin alpha-4 chain;Tropomyosin alpha-1 chain;Tropomyosin beta chain	42	0.599194	0.626981	0.869748	-0.201331	0.222433	FALSE	1.30509e+07	9052295	11482657	12021336	10446967	10887344	2538990	1.19017e+06	1.89141e+06	1.09843e+06	563766	838873	7.3814e+06	6.06249e+06	6.38154e+06	7.05103e+06	5.74696e+06	6.00722e+06	1.2101e+07	7.84401e+06	4.82287e+06	2.87313e+06	2.49269e+06	3.46516e+06
P62259	P62259	Ywhae	14-3-3 protein epsilon	26	0.35271	0.384528	0.869648	-0.201497	0.452582	FALSE	19239206	16928452	18480574	20262930	17505551	17041909	3.14537e+06	1699818	3244585	2489951	1.72208e+06	1.58513e+06	1.08814e+07	1.13373e+07	1.02707e+07	1.18851e+07	9.62994e+06	9.40308e+06	1.49911e+07	1.12029e+07	8.2733e+06	6.5129e+06	7.61418e+06	6.54775e+06
Q6A4J8	Q6A4J8	Usp7	Ubiquitin carboxyl-terminal hydrolase 7	13	0.598153	0.626147	0.869152	-0.20232	0.223188	FALSE	656683	471047	701549	584632	961791	925388	41875.5	9958.3	204710	240831	113547	52865.5	371409	315469	389889	342912	529089	510594	199582	65631.7	521986	629936	502049	218373
Q9WVG6	Q9WVG6	Carm1	Histone-arginine methyltransferase CARM1	8	0.538065	0.569195	0.868895	-0.202746	0.269165	FALSE	736863	513204	578037	501783	872775	743555	33240.7	15150.4	111654	207253	107248	99251.8	416757	343702	321247	294317	480120	410265	158428	99851	284704	542107	474199	409983
Q99K41	Q99K41	Emilin1	EMILIN-1	4	0.721287	0.744633	0.865713	-0.208039	0.141892	FALSE	148214	62400	14220	88050	60433	73863	10078	0	0	20344	15458.9	13258	83827.4	41790.5	7902.83	51645.1	33244.7	40754.8	48032.6	0	0	53213.3	68351.5	54765.3
Q7TPV4	Q7TPV4	Mybbp1a	Myb-binding protein 1A	52	0.520908	0.552423	0.86552	-0.20836	0.283239	FALSE	5998621	4.16797e+06	5732097	5445894	10550782	9384113	484860	250185	1.10077e+06	1.38277e+06	943272	1410224	3.39272e+06	2.79137e+06	3.18564e+06	3.19425e+06	5.80407e+06	5.1778e+06	2.31088e+06	1.64888e+06	2.80684e+06	3.61687e+06	4.17068e+06	5.82526e+06
P15105	P15105	Glul	Glutamine synthetase	19	0.426424	0.457484	0.864705	-0.20972	0.370158	FALSE	4.37251e+06	3699211	5592246	5.12363e+06	3.76448e+06	3626543	785508	291279	1.04852e+06	731721	352777	309110	2.47302e+06	2.47743e+06	3.10792e+06	3.00523e+06	2.07087e+06	2.00099e+06	3.7438e+06	1.91972e+06	2.67359e+06	1.91395e+06	1.5598e+06	1.27685e+06
Q9EPU0	Q9EPU0	Upf1	Regulator of nonsense transcripts 1	39	0.387446	0.419165	0.862994	-0.212578	0.411788	FALSE	3057563	2313514	2228780	2.58625e+06	4605111	4.11957e+06	246190	135126	630345	804683	430010	406246	1.72931e+06	1.5494e+06	1.23865e+06	1.51695e+06	2.53331e+06	2.27302e+06	1.17336e+06	890567	1.6073e+06	2.10479e+06	1.90129e+06	1.67809e+06
O88844	O88844	Idh1	Isocitrate dehydrogenase [NADP] cytoplasmic	33	0.257957	0.287567	0.862718	-0.213039	0.588453	FALSE	10061370	8972299	12241089	1.00651e+07	9806182	1.20062e+07	1.29952e+06	871069	1.54757e+06	2975615	866687	951082	5.69054e+06	6.00892e+06	6.80304e+06	5.90363e+06	5.39446e+06	6.62458e+06	6.19364e+06	5.74091e+06	3.94612e+06	7.78324e+06	3.83206e+06	3.92867e+06
P52431	P52431	Pold1	DNA polymerase delta catalytic subunit	5	0.502885	0.534781	0.862676	-0.21311	0.298531	FALSE	235882	167381	166156	140608	253973	203524	18386	14539	35131.4	45115.8	4126.5	41329.3	133411	112098	92342	82472.6	139713	112297	87629.3	95821.4	89580.8	118008	18245.3	170720
Q9Z1F9	Q9Z1F9	Uba2	SUMO-activating enzyme subunit 2	16	0.439898	0.471462	0.862087	-0.214095	0.356648	FALSE	1200552	1017021	1123862	940495	1230128	1240643	83549.3	49459	222604	358092	186770	74038.6	679012	681118	624591	551640	676703	684539	398203	325967	567612	936653	825806	305834
Q9JMA1	Q9JMA1	Usp14	Ubiquitin carboxyl-terminal hydrolase 14	20	0.429951	0.461151	0.861545	-0.215001	0.366581	FALSE	2161552	1.43559e+06	1641389	1697672	2452930	2.12581e+06	112903	47470	483820	452353	304312	262695	1.22254e+06	961445	912209	995757	1.34938e+06	1.17294e+06	538104	312858	1.23368e+06	1.18321e+06	1.34551e+06	1.08512e+06
Q8BWG8	Q8BWG8	Arrb1	Beta-arrestin-1	10	0.314689	0.345922	0.861385	-0.21527	0.502118	FALSE	743882	533080	708455	553017	756537	812433	71647	28569.7	200600	163930	56362	75977.6	420727	357014	393727	324368	416177	448270	341476	188293	511506	428789	249205	313843
P62270	P62270	Rps18	Small ribosomal subunit protein uS13	19	0.236603	0.26531	0.86073	-0.216367	0.62598	FALSE	8952615	8524857	9569323	7981321	10911767	11245750	604802	517596	1843799	1.9322e+06	1.38378e+06	1505569	5.06345e+06	5.70926e+06	5.3182e+06	4.68139e+06	6.00265e+06	6.20498e+06	2.88254e+06	3.41129e+06	4.70146e+06	5.054e+06	6.1184e+06	6.2191e+06
Q7TN75	Q7TN75	Peg10	Retrotransposon-derived protein PEG10	19	0.24848	0.277821	0.856207	-0.223968	0.604708	FALSE	9923152	8542262	12990200	10046357	10011480	7.51927e+06	953814	578719	2.58935e+06	2457338	911959	914005	5.61237e+06	5.72091e+06	7.21936e+06	5.89262e+06	5.50739e+06	4.14885e+06	4.54596e+06	3.81413e+06	6.60254e+06	6.4276e+06	4.03223e+06	3.77551e+06
P70698;P70303	P70698	Ctps1;Ctps2	CTP synthase 1;CTP synthase 2	17	0.575151	0.603609	0.855803	-0.22465	0.240218	FALSE	1.42652e+06	901277	1.60148e+06	1.16882e+06	1.99978e+06	1438515	108343	7323.9	322326	538676	207755	111856	806818	603602	890032	685565	1.10009e+06	793718	516372	48269.2	821892	1.409e+06	918589	462048
Q8CHW4	Q8CHW4	Eif2b5	Translation initiation factor eIF2B subunit epsilon	3	0.602382	0.630006	0.854967	-0.226059	0.220128	FALSE	27493	66279.7	84080	70350.4	89525	72158	7823.5	4805.2	0	22723.4	12961.4	4095.6	15549.6	44388.8	46727.8	41263.5	49248.4	39814	37287.5	31669.4	0	59437	57308.8	16917.8
Q9DBR1	Q9DBR1	Xrn2	5-3 exoribonuclease 2	14	0.397571	0.429024	0.8542	-0.227353	0.400586	FALSE	417833	492217	511360	657846	899002	895764	48625	31688.2	194216	140719	69508	70012.6	236319	329647	284191	385855	494548	494248	231751	208846	495227	368075	307330	289203
Q9D819	Q9D819	Ppa1	Inorganic pyrophosphatase	17	0.464536	0.496739	0.853959	-0.227762	0.33298	FALSE	2641049	1840541	2888645	2733534	3324425	2984139	254279	105657	1.0359e+06	612882	233162	206353	1.49373e+06	1.23265e+06	1.60538e+06	1.60333e+06	1.82879e+06	1.64653e+06	1.21192e+06	696347	2.64143e+06	1.6031e+06	1.03093e+06	852390
Q8C1D8	Q8C1D8	Iws1	Protein IWS1 homolog	3	0.777572	0.796345	0.85363	-0.228317	0.109259	FALSE	190788	177591	177062	112902	163880	144383	20253	0	16408	15231	0	72850	107907	118936	98403	66221.8	90151.7	79665	96527.5	0	41838.4	39839.3	0	300924
P62702	P62702	Rps4x	Small ribosomal subunit protein eS4	28	0.240454	0.26927	0.853084	-0.229241	0.618967	FALSE	16125084	13330049	16988588	1.55152e+07	20928868	20094747	1.04237e+06	862380	3.44326e+06	3946980	2.63535e+06	2.19964e+06	9.12008e+06	8.92739e+06	9.44149e+06	9.1003e+06	1.15131e+07	1.10875e+07	4.96801e+06	5.68364e+06	8.7799e+06	1.0324e+07	1.16522e+07	9.08614e+06
Q5XJY5	Q5XJY5	Arcn1	Coatomer subunit delta	30	0.0785656	0.0943589	0.852275	-0.230609	1.10477	FALSE	6587107	5.73899e+06	6.80012e+06	6594966	6287100	6330422	577380	399558	1.49069e+06	1.59093e+06	607527	692221	3.72556e+06	3.84351e+06	3.7792e+06	3.86823e+06	3.45858e+06	3.49289e+06	2.75184e+06	2.63334e+06	3.80109e+06	4.16137e+06	2.68618e+06	2.85938e+06
Q9CXW4	Q9CXW4	Rpl11	Large ribosomal subunit protein uL5	15	0.0401347	0.0503553	0.851374	-0.232136	1.39648	FALSE	5749824	5.14693e+06	6219525	5811593	7815543	6546838	596903	405752	1182871	1.2e+06	862481	677014	3.252e+06	3.447e+06	3.45653e+06	3.40875e+06	4.29939e+06	3.6123e+06	2.84489e+06	2.67417e+06	3.01618e+06	3.1388e+06	3.81346e+06	2.79656e+06
P04768	P04768	Prl2c3	Prolactin-2C3	5	0.59107	0.619244	0.851364	-0.232152	0.228361	FALSE	306833	374506	353462	296710	594295	701012	64359	43738.3	5607.3	26564.6	55824.7	86837.6	173540	250814	196438	174033	326926	386792	306741	288264	14297.9	69484.4	246829	358703
Q9DCG6;Q9CXN7	Q9DCG6	Pbld1;Pbld2	Phenazine biosynthesis-like domain-containing protein 1;Phenazine biosynthesis-like domain-containing protein 2	3	0.663533	0.689541	0.851295	-0.232269	0.178138	FALSE	164941	172310	270504	214028	90832	39542	16932.3	11509.1	61634.1	48204	7647.4	0	93287.9	115399	150334	125537	49967.4	21817.8	80700.8	75852.4	157159	126086	33813	0
Q8R3D1	Q8R3D1	Tbc1d13	TBC1 domain family member 13	3	0.725995	0.748948	0.850777	-0.233147	0.139066	FALSE	259925	205948	229075	228839	133847	134001	23170.6	0	61436	110483	7779.1	0	147009	137927	127309	134224	73630.3	73936.6	110433	0	156654	288988	34395.3	0
Q64511	Q64511	Top2b	DNA topoisomerase 2-beta	16	0.279751	0.310087	0.850244	-0.234051	0.553228	FALSE	1056727	948466	1050978	1195325	1151639	1.07339e+06	65609.9	49011.6	247535	309519	142346	115548	597667	635206	584086	701109	633526	592257	312702	323018	631183	809602	629383	477296
Q8CFI7	Q8CFI7	Polr2b	DNA-directed RNA polymerase II subunit RPB2	14	0.404534	0.435652	0.850122	-0.234258	0.393045	FALSE	706309	452643	620114	592103	739804	599044	42466.9	15036.2	135154	174553	56649.3	111197	399476	303144	344631	347294	406972	330529	202401	99098.3	344626	456574	250475	459326
O08788	O08788	Dctn1	Dynactin subunit 1	35	0.306557	0.33777	0.848368	-0.237239	0.513489	FALSE	2745707	2275269	2586404	2714042	2429988	2816053	232009	148549	802016	672188	221621	185057	1.55293e+06	1.52379e+06	1.43741e+06	1.5919e+06	1.33676e+06	1.55379e+06	1.10577e+06	979036	2.04504e+06	1.75823e+06	979899	764419
Q9ES46	Q9ES46	Parvb	Beta-parvin	7	0.338877	0.370113	0.848322	-0.237315	0.469958	FALSE	879681	581659	785123	777175	547202	549590	70719	23534.5	168614	177331	51532.8	98820.3	497533	389548	436336	455846	301020	303243	337053	155108	429945	463840	227852	408200
Q8BSL7	Q8BSL7	Arf2	ADP-ribosylation factor 2	2	0.471447	0.503494	0.847474	-0.238759	0.326568	FALSE	271140	84266	228581	221596	264600	243600	18030.1	11818	54926	69587	7840	27188	153352	56434.5	127035	129976	145559	134409	85933	77888.3	140055	182017	34664.6	112306
Q9JHQ5	Q9JHQ5	Lztfl1	Leucine zipper transcription factor-like protein 1	2	0.86172	0.871167	0.847411	-0.238866	0.0646337	FALSE	60420	46517	89015	102919	82025	67901	0	33141	0	0	0	0	34172.5	31153.3	49470.5	60366.4	45122.6	37465.2	0	218421	0	0	0	0
Q8VCA8	Q8VCA8	Scrn2	Secernin-2	3	0.782902	0.80161	0.8473	-0.239056	0.106293	FALSE	76461	54276	84866	57016	77867	67802.6	0	0	37940	40903	0	0	43245.1	36349.7	47164.7	33442.3	42835.2	37410.9	0	0	96742.4	106989	0	0
Q9D0I8	Q9D0I8	Mrto4	mRNA turnover protein 4 homolog	5	0.491003	0.523194	0.847208	-0.239212	0.308915	FALSE	154152	157883	213757	142357	387557	356121	17826.8	9191	42027.9	39443	35832	40578.8	87186	105737	118796	83498.5	213198	196494	84964.1	60574.6	107166	103170	158431	167620
Q6ZPE2	Q6ZPE2	Sbf1	Myotubularin-related protein 5	2	0.569814	0.598453	0.846138	-0.241035	0.244267	FALSE	463876	228887	283040	369134	242672	223102	23572	0	81737.1	105210	43934	22973	262361	153290	157301	216513	133496	123099	112346	0	208420	275195	194254	94895.3
Q922S4	Q922S4	Pde2a	cGMP-dependent 3,5-cyclic phosphodiesterase	7	0.679566	0.704822	0.845509	-0.242108	0.167768	FALSE	317813	189289	299238	203409	136918	123860	0	9584.2	109440	54484	8348.8	24322.1	179750	126770	166303	119308	75319.5	68341.2	0	63166.1	279058	142512	36914.2	100468
P10649	P10649	Gstm1	Glutathione S-transferase Mu 1	22	0.398651	0.430081	0.844852	-0.24323	0.399407	FALSE	14009880	11320438	18192385	15344380	8.87178e+06	8.73662e+06	1.29844e+06	958291	2.85463e+06	3841379	883328	896830	7.92375e+06	7.58151e+06	1.01105e+07	9.00013e+06	4.88043e+06	4.82053e+06	6.18847e+06	6.31576e+06	7.27895e+06	1.00478e+07	3.90564e+06	3.70456e+06
Q91WG4	Q91WG4	Elp2	Elongator complex protein 2	12	0.29086	0.321476	0.844698	-0.243492	0.536316	FALSE	734410	578610	712524	749252	795087	895056	67584.9	29256.4	227332	162611	93176.5	57760.6	415370	387506	395988	439468	437384	493858	322115	192819	579669	425339	411980	238594
Q80X95;Q6NTA4	Q80X95	Rraga;Rragb	Ras-related GTP-binding protein A;Ras-related GTP-binding protein B	8	0.405774	0.436877	0.844343	-0.244098	0.391716	FALSE	576331	506577	518666	453623	726870	648663	18623	21149.7	161676	156845	65798.5	79391.3	325963	339264	288251	266069	399857	357907	88758.8	139390	412254	410255	290928	327944
Q91X52	Q91X52	Dcxr	L-xylulose reductase	6	0.60885	0.6363	0.843234	-0.245996	0.21549	FALSE	352550	353853	496489	441976	35259	56415	21219.5	18259.7	58011.4	83274.9	38582.5	25184.1	199396	236982	275926	259238	19396.2	31127.6	101134	120343	147922	217820	170593	104029
Q9JKF1	Q9JKF1	Iqgap1	Ras GTPase-activating-like protein IQGAP1	99	0.0464616	0.0577469	0.842633	-0.247024	1.33291	FALSE	32413754	27240478	33551441	29427862	33868511	33039429	3.85378e+06	2.26128e+06	7.37185e+06	6.24099e+06	2.75943e+06	2.79465e+06	1.83327e+07	1.82435e+07	1.86464e+07	1.72607e+07	1.86313e+07	1.82299e+07	1.83674e+07	1.49033e+07	1.87973e+07	1.63244e+07	1.22008e+07	1.1544e+07
Q99LF4	Q99LF4	Rtcb	RNA-splicing ligase RtcB homolog	20	0.280518	0.310775	0.842622	-0.247043	0.552039	FALSE	1996422	1533964	2384302	2451322	2655772	2620467	148843	98078.6	555149	571327	331067	209391	1.12914e+06	1.02732e+06	1.32509e+06	1.4378e+06	1.46096e+06	1.44587e+06	709399	646402	1.41556e+06	1.49441e+06	1.46381e+06	864937
Q9D0B6	Q9D0B6	Pbdc1	Protein PBDC1	6	0.373337	0.405038	0.841242	-0.249408	0.427899	FALSE	421589	254457	434639	333921	620707	617596	47873.4	12606.3	109690	64619.1	52138.3	71495.6	238444	170415	241553	195859	341456	340766	228169	83083.7	279697	169023	230530	295329
Q8C6G8	Q8C6G8	Wdr26	WD repeat-containing protein 26	12	0.565365	0.594222	0.841039	-0.249755	0.247671	FALSE	526171	308974	614206	534911	810739	759330	45237.2	6431.5	245469	136128	72475.9	34454.2	297594	206926	341348	313748	445994	418969	215604	42387.8	625917	356067	320452	142321
Q62159	Q62159	Rhoc	Rho-related GTP-binding protein RhoC	7	0.0656497	0.0798183	0.839697	-0.252059	1.18277	FALSE	1.19851e+06	1030908	1.03596e+06	1000872	1.09825e+06	1284117	127960	101930	188484	204580	127920	88269	677860	690419	575742	587054	604157	708527	609868	671785	480611	535116	565598	364616
Q3U1V6	Q3U1V6	Uevld	Ubiquitin-conjugating enzyme E2 variant 3	3	0.725516	0.748637	0.838922	-0.253391	0.139353	FALSE	67349	119076	199975	133474	39753	103882	0	0	46200	51349	0	17451	38091.5	79747.5	111137	78288.2	21868.4	57318.1	0	0	117804	134312	0	72085.4
Q8BFQ8	Q8BFQ8	Gatd1	Glutamine amidotransferase-like class 1 domain-containing protein 1	7	0.582006	0.610351	0.838804	-0.253594	0.235072	FALSE	588401	223467	694718	656127	359908	450863	31428.3	16056.3	129746	196651	60582.7	13896	332790	149660	386093	384846	197988	248769	149790	105821	330837	514375	267866	57400.7
P35492	P35492	Hal	Histidine ammonia-lyase	4	0.787857	0.805905	0.837503	-0.255834	0.103553	FALSE	102126	8198.8	312963	222515	105519	122521	2587.7	0	80128	75135	0	0	57760.8	5490.89	173931	130515	58046.8	67602.4	12333.2	0	204317	196529	0	0
Q62433	Q62433	Ndrg1	Protein NDRG1	14	0.13321	0.15452	0.837265	-0.256243	0.875462	FALSE	9056676	7180468	10262768	7997296	10192986	10103062	822645	502523	2622991	1785585	870789	953383	5.1223e+06	4.8089e+06	5.70358e+06	4.69076e+06	5.60724e+06	5.57448e+06	3.9208e+06	3.31195e+06	6.68831e+06	4.67051e+06	3.85019e+06	3.93817e+06
P62965	P62965	Crabp1	Cellular retinoic acid-binding protein 1	3	0.625022	0.652077	0.837195	-0.256364	0.204105	FALSE	89478	60272	76088	85918	192767	145445	0	4487.6	15354	26314	11442	29430.9	50607.3	40365.3	42286.3	50394.6	106043	80251	0	29576.2	39150.8	68828.9	50590.8	121571
O89017	O89017	Lgmn	Legumain	7	0.642671	0.668845	0.836755	-0.257123	0.192011	FALSE	711792	269831	761547	701099	347012	291949	57768.4	6767.1	161085	217111	23933	18505.1	402578	180711	423233	411224	190894	161086	275329	44599.6	410747	567892	105820	76439.6
Q5SUR0	Q5SUR0	Pfas	Phosphoribosylformylglycinamidine synthase	16	0.395309	0.426801	0.836221	-0.258043	0.403063	FALSE	595794	477324	705362	750578	1232662	1186389	79803.6	34753	132788	208553	64195.6	140930	336971	319673	392008	440246	678097	654604	380351	229045	338594	545507	283841	582143
Q6PDL0;Q8R1Q8	Q8R1Q8	Dync1li2;Dync1li1	Cytoplasmic dynein 1 light intermediate chain 2;Cytoplasmic dynein 1 light intermediate chain 1	18	0.37772	0.409479	0.83436	-0.261258	0.422829	FALSE	1594773	966423	1698795	1543053	1743280	1564300	79934.1	61454.5	411741	472376	186108	111707	901977	647232	944113	905066	958992	863121	380973	405025	1.04989e+06	1.23558e+06	822875	461432
Q62077	Q62077	Plcg1	1-phosphatidylinositol 4,5-bisphosphate phosphodiesterase gamma-1	7	0.512546	0.544099	0.830524	-0.267906	0.290267	FALSE	398436	321447	343810	309740	367519	320755	38591.9	4497.2	52443.9	146278	21330	40236	225349	215279	191074	181676	202175	176980	183932	29639.5	133726	382615	94310.6	166204
Q9QWR8	Q9QWR8	Naga	Alpha-N-acetylgalactosaminidase	13	0.391893	0.423544	0.829498	-0.26969	0.406832	FALSE	1823323	1526925	1866913	1849784	1199461	1637586	120708	102269	479345	534209	77634.6	132893	1.03124e+06	1.02261e+06	1.03755e+06	1.08498e+06	659833	903557	575306	674018	1.22227e+06	1.39732e+06	343261	548946
P23927	P23927	Cryab	Alpha-crystallin B chain	17	0.161399	0.185343	0.829135	-0.270321	0.792099	FALSE	4601675	4103503	4036685	3.42377e+06	3864104	3.98819e+06	262652	289824	1.11876e+06	871627	394748	365258	2.60263e+06	2.74819e+06	2.24341e+06	2.00818e+06	2.12567e+06	2.20053e+06	1.25182e+06	1.91013e+06	2.8527e+06	2.27989e+06	1.74538e+06	1.50878e+06
Q69ZF3	Q69ZF3	Gba2	Non-lysosomal glucosylceramidase	2	0.798348	0.814264	0.827379	-0.27338	0.0978077	FALSE	47361	56975	50744.1	50983	36937.2	36617	0	0	10559	41447	0	0	26786.6	38157.2	28201.3	29903.7	20319.4	20203.9	0	0	26924.2	108412	0	0
Q9DAK9	Q9DAK9	Phpt1	14 kDa phosphohistidine phosphatase	5	0.392237	0.423808	0.825388	-0.276855	0.406452	FALSE	282987	275656	267340	299752	267139	299206	24658.4	10034.1	72287.5	96184.6	33069.1	10654	160053	184612	148575	175817	146955	165090	117524	66131.2	184324	251588	146215	44008.8
O08528	O08528	Hk2	Hexokinase-2	44	0.482688	0.514828	0.819066	-0.287948	0.316334	FALSE	5271783	5585023	5140628	4551905	10122109	10630995	338460	240639	1.37894e+06	842920	858630	1.61748e+06	2.98163e+06	3.7404e+06	2.85693e+06	2.66989e+06	5.56825e+06	5.86578e+06	1.61313e+06	1.58596e+06	3.51614e+06	2.20481e+06	3.79643e+06	6.68137e+06
Q64737	Q64737	Gart	Trifunctional purine biosynthetic protein adenosine-3;Phosphoribosylamine--glycine ligase;Phosphoribosylformylglycinamidine cyclo-ligase;Phosphoribosylglycinamide formyltransferase	29	0.399173	0.430425	0.818934	-0.288181	0.398838	FALSE	2.61861e+06	1.79338e+06	2310489	2.01098e+06	4.35635e+06	4001030	196024	53098.4	501745	665362	464228	394084	1.48104e+06	1.20106e+06	1.28406e+06	1.17953e+06	2.39646e+06	2.20762e+06	934268	349953	1.27939e+06	1.74037e+06	2.05258e+06	1.62785e+06
P28798	P28798	Grn	Progranulin;Paragranulin;Granulin-1;Granulin-2;Granulin-3;Granulin-4;Granulin-5;Granulin-6;Granulin-7	11	0.522504	0.553562	0.812319	-0.299881	0.28191	FALSE	1.7776e+06	975110	777366	2868128	1713566	2287725	284723	238848	167881	174009	71015.3	176088	1.00538e+06	653049	432025	1.68228e+06	942646	1.26228e+06	1.35701e+06	1.57416e+06	428077	455150	313994	727372
Q8BHB9	Q8BHB9	Clic6	Chloride intracellular channel protein 6	7	0.257955	0.287567	0.811876	-0.300669	0.588456	FALSE	316235	226990	483116	344560	399816	314946	39524.8	12790.2	106999	51836.4	29388.4	38565.9	178857	152020	268494	202099	219942	173775	188379	84295.7	272835	135587	129941	159305
Q9WUM4	Q9WUM4	Coro1c	Coronin-1C	28	0.148231	0.170961	0.811722	-0.300942	0.829062	FALSE	5556296	4514250	5575243	5206987	5162421	4856501	609305	268052	1073611	1.42805e+06	412531	366017	3.14255e+06	3.02328e+06	3.09847e+06	3.05412e+06	2.83989e+06	2.67963e+06	2.904e+06	1.76664e+06	2.73758e+06	3.7353e+06	1.82401e+06	1.51192e+06
P56960	P56960	Exosc10	Exosome complex component 10	6	0.774211	0.793477	0.811255	-0.301773	0.111141	FALSE	154971	15047	73108	45614	250693	56882	2150.4	27226	0	31197	0	0	87649	10077.3	40630.1	26754.6	137908	31385.3	10249	179437	0	81601.2	0	0
P70697	P70697	Urod	Uroporphyrinogen decarboxylase	8	0.25801	0.287567	0.810233	-0.303592	0.588364	FALSE	617816	358755	695661	490844	786088	712084	52124.4	12246	166802	123244	70743.9	73447.2	349426	240265	386617	287901	432433	392901	248429	80709.1	425325	322368	312794	303391
Q9CYR6	Q9CYR6	Pgm3	Phosphoacetylglucosamine mutase	16	0.252258	0.281792	0.809605	-0.304709	0.598154	FALSE	1361255	1060850	1535468	1.43863e+06	1107939	1090017	131345	74802.7	280658	391205	83868.5	78480.3	769903	710471	853343	843818	609486	601430	626001	492998	715644	1.02327e+06	370825	324181
Q8BYA0	Q8BYA0	Tbcd	Tubulin-specific chaperone D	15	0.206723	0.233845	0.809132	-0.305553	0.684611	FALSE	1010823	726180	931917	676279	986979	847791	65914.4	19742.1	212615	150020	112046	130654	571705	486337	517917	396666	542945	467779	314154	130113	542142	392405	495412	539698
O35343	O35343	Kpna4	Importin subunit alpha-3	9	0.0596092	0.072871	0.808901	-0.305964	1.22469	FALSE	852852	706932	995200	864236	1153745	965414	110983	49185.5	183278	211207	84387	79609.2	482359	473446	553087	506911	634684	532679	528956	324164	467336	552449	373117	328844
P11679	P11679	Krt8	Keratin, type II cytoskeletal 8	62	0.264732	0.294672	0.808516	-0.306652	0.577194	FALSE	7.39799e+07	66629173	76994196	7.84181e+07	4.41928e+07	37084871	7406735	5.0007e+06	1.66432e+07	1.10291e+07	4.61979e+06	4.33817e+06	4.18418e+07	4.46228e+07	4.27899e+07	4.59956e+07	2.43108e+07	2.0462e+07	3.53011e+07	3.29579e+07	4.24382e+07	2.88486e+07	2.04264e+07	1.79198e+07
Q03173	Q03173	Enah	Protein enabled homolog	5	0.478163	0.510281	0.806914	-0.309513	0.320424	FALSE	248397	187896	310865	230806	385232	280114	0	13595	92349	90915	30129	15291	140489	125838	172765	135378	211919	154556	0	89599.9	235479	237804	133215	63163
Q9QXY6	Q9QXY6	Ehd3	EH domain-containing protein 3	4	0.410469	0.44126	0.806644	-0.309996	0.386719	FALSE	220285	190260	249522	176175	227443	296738	9677	14982.8	44951	31151	12309	57157	124590	127421	138673	103334	125118	163729	46121.4	98746.4	114620	81480.9	54424.3	236100
Q9D486	Q9D486	Cmip	C-Maf-inducing protein	3	0.803666	0.818917	0.806326	-0.310565	0.0949243	FALSE	0	0	32728	28278	144359	0	0	0	9586	11164	0	9303	0	0	18188.7	16586.3	79413	0	0	0	24443.1	29201.4	0	38428.2
Q7TT37	Q7TT37	Elp1	Elongator complex protein 1	20	0.338638	0.370042	0.803995	-0.314741	0.470264	FALSE	1207639	1097381	1305897	1282642	1492104	1213076	68183.2	51010.7	365783	368819	177356	44476.1	683020	734937	725758	752324	820818	669329	324967	336194	932703	964710	784181	183719
Q80X90	Q80X90	Flnb	Filamin-B	160	0.149072	0.171791	0.803246	-0.316087	0.826604	FALSE	6.68007e+07	5.24859e+07	65693966	6.3441e+07	5.16224e+07	4.72297e+07	7.84797e+06	4.24115e+06	1.25494e+07	12370466	3.55214e+06	3.90307e+06	3.77814e+07	3.51508e+07	3.65097e+07	3.72108e+07	2.83979e+07	2.60595e+07	3.74041e+07	2.79519e+07	3.19994e+07	3.23571e+07	1.57058e+07	1.61225e+07
Q9Z1T1	Q9Z1T1	Ap3b1	AP-3 complex subunit beta-1	32	0.133315	0.154598	0.802241	-0.317892	0.875122	FALSE	2079528	1580042	2321854	1909702	2216925	2266631	111246	119111	549641	494469	222067	173331	1.17615e+06	1.05818e+06	1.29038e+06	1.12012e+06	1.21955e+06	1.25064e+06	530207	785018	1.40152e+06	1.29337e+06	981869	715984
Q920V1	Q920V1	B3galnt1	UDP-GalNAc:beta-1,3-N-acetylgalactosaminyltransferase 1	3	0.432709	0.463874	0.801789	-0.318705	0.363804	FALSE	42349	60282	73656	62330	136603	132467	9968.2	0	19102	18381	11707	8837.2	23951.9	40372	40934.7	36559.2	75146.4	73090.2	47509.3	0	48707.8	48078.7	51762.5	36504.1
P23591	P23591	Gfus	GDP-L-fucose synthase	10	0.246407	0.275575	0.80141	-0.319388	0.608348	FALSE	580913	398591	728101	469433	520872	548985	42969.9	20363.4	81687	176711	56562.2	56883	328555	266944	404645	275343	286536	302909	204798	134208	208292	462218	250090	234968
Q9WVG5	Q9WVG5	Lipg	Endothelial lipase	6	0.798172	0.814264	0.801089	-0.319965	0.0979034	FALSE	0	9618.1	67629.3	0	402951	229331	0	0	3555.9	0	26673	45321	0	6441.42	37585.3	0	221666	126536	0	0	9067.11	0	117935	187209
P28658	P28658	Atxn10	Ataxin-10	31	0.33199	0.36362	0.800329	-0.321335	0.478875	FALSE	14633431	11525850	18971235	14317906	12130107	8.87249e+06	1.19961e+06	702140	4.09672e+06	3734574	940877	605193	8.27642e+06	7.71908e+06	1.05434e+07	8.39806e+06	6.67287e+06	4.8955e+06	5.71743e+06	4.62755e+06	1.04461e+07	9.76843e+06	4.16009e+06	2.49989e+06
P20152	P20152	Vim	Vimentin	63	0.112893	0.132144	0.797821	-0.325862	0.947334	FALSE	7.29969e+07	57877685	7.35439e+07	6.73117e+07	5.30341e+07	49038462	7.92646e+06	5.53105e+06	13276063	7.25048e+06	5255078	5.4592e+06	4.12858e+07	3.87618e+07	4.08724e+07	3.94812e+07	2.91744e+07	2.70576e+07	3.77782e+07	3.64532e+07	3.38524e+07	1.89649e+07	2.32353e+07	2.25505e+07
Q9D236	Q9D236	Htra3	Serine protease HTRA3	8	0.406171	0.437193	0.797641	-0.326188	0.391291	FALSE	578809	597899	736873	707521	832364	869710	12019	42126.9	78162	104996	163617	109879	327365	400424	409521	414991	457890	479873	57283.6	277644	199304	274635	723431	453881
P05784	P05784	Krt18	Keratin, type I cytoskeletal 18	54	0.319258	0.350399	0.796878	-0.32757	0.495858	FALSE	60713045	57460958	72742660	6.74802e+07	36851601	31973520	6.66525e+06	4.07601e+06	1.63426e+07	9.51999e+06	3.80555e+06	2.41324e+06	3.43383e+07	3.84827e+07	4.04271e+07	3.958e+07	2.02724e+07	1.76418e+07	3.17671e+07	2.68635e+07	4.16716e+07	2.49012e+07	1.68263e+07	9.96847e+06
Q9WTM5	Q9WTM5	Ruvbl2	RuvB-like 2	23	0.23811	0.266859	0.792921	-0.33475	0.623222	FALSE	2530721	2490205	2682048	2623350	3993601	3052193	106136	97289	577564	578811	457368	431065	1.43133e+06	1.66774e+06	1.49056e+06	1.53871e+06	2.19691e+06	1.68408e+06	505852	641198	1.47272e+06	1.51398e+06	2.02225e+06	1.78061e+06
Q6NZC7	Q6NZC7	Sec23ip	SEC23-interacting protein	14	0.200576	0.227559	0.792652	-0.335241	0.697721	FALSE	1832973	1038528	1836973	1578030	1601290	1574871	117677	78966.8	473484	386244	122931	111479	1.0367e+06	695522	1.02091e+06	925582	880882	868954	560858	520442	1.20733e+06	1.01029e+06	543540	460490
P70398	P70398	Usp9x	Probable ubiquitin carboxyl-terminal hydrolase FAF-X	75	0.269882	0.299618	0.7921	-0.336246	0.568826	FALSE	6861523	5.26448e+06	7.54096e+06	7071961	6663762	5690799	508827	244228	1.91479e+06	1.9514e+06	475222	421272	3.88076e+06	3.52572e+06	4.19092e+06	4.14801e+06	3.66579e+06	3.13997e+06	2.42511e+06	1.60962e+06	4.88247e+06	5.10422e+06	2.10119e+06	1.74016e+06
Q3THS6	Q3THS6	Mat2a	S-adenosylmethionine synthase isoform type-2	10	0.525182	0.555844	0.791954	-0.336511	0.27969	FALSE	691779	389732	618479	794955	1177501	1083017	4783.4	14748.5	67556.6	196968	110026	205857	391259	261011	343723	466275	647752	597567	22798.1	97202.2	172261	515205	486480	850339
Q9D020	Q9D020	Nt5c3a	Cytosolic 5-nucleotidase 3A	3	0.224872	0.253093	0.791265	-0.337767	0.648065	FALSE	184729	86715	224014	164468	149438	116602	13122	8992	14698	39200.8	14281.4	22866.7	104480	58074.7	124497	96467.6	82207	64336.5	62540.6	59263.1	37478.1	102537	63145.2	94456.2
P97821	P97821	Ctsc	Dipeptidyl peptidase 1;Dipeptidyl peptidase 1 exclusion domain chain;Dipeptidyl peptidase 1 heavy chain;Dipeptidyl peptidase 1 light chain	11	0.243906	0.272923	0.791138	-0.337998	0.612777	FALSE	2362110	1.69112e+06	2668677	2580821	1850208	1742327	280936	177893	414859	562847	95453	103179	1.33597e+06	1.13258e+06	1.48313e+06	1.51376e+06	1.01781e+06	961350	1.33897e+06	1.17243e+06	1.05784e+06	1.47222e+06	422046	426204
Q91W96	Q91W96	Anapc4	Anaphase-promoting complex subunit 4	7	0.354379	0.386149	0.788886	-0.342111	0.450532	FALSE	353046	173157	289883	317500	336078	285518	22027.6	14016	96261	88056	11854	16362	199677	115967	161104	186227	184879	157538	104985	92374.5	245454	230326	52412.5	67587
Q8BMJ2	Q8BMJ2	Lars1	Leucine--tRNA ligase, cytoplasmic	41	0.0854061	0.101911	0.788804	-0.342261	1.06851	FALSE	3.81291e+06	3081659	3.75298e+06	3932614	4956859	4526923	397313	174723	1.03354e+06	845369	403806	299640	2.15652e+06	2.06385e+06	2.08573e+06	2.30665e+06	2.72681e+06	2.49778e+06	1.89363e+06	1.15154e+06	2.63541e+06	2.21121e+06	1.78543e+06	1.23773e+06
Q8BTM8	Q8BTM8	Flna	Filamin-A	147	0.00345396	0.00527989	0.787765	-0.344163	2.46168	FALSE	64256728	4.98393e+07	54242668	54817160	55181186	5.3768e+07	5.83316e+06	3.98917e+06	9.9329e+06	1.13472e+07	4.57997e+06	5309651	3.63425e+07	3.33783e+07	3.01456e+07	3.21526e+07	3.03556e+07	2.96671e+07	2.78013e+07	2.62912e+07	2.53277e+07	2.96805e+07	2.02503e+07	2.19327e+07
P12367	P12367	Prkar2a	cAMP-dependent protein kinase type II-alpha regulatory subunit	8	0.173125	0.19795	0.786021	-0.34736	0.761641	FALSE	851433	722360	995031	892277	704942	529929	75792.1	31051.9	196589	198978	58185.2	71309.9	481556	483778	552993	523359	387794	292395	361232	204652	501278	520462	257266	294562
P47199	P47199	Cryz	Quinone oxidoreductase	18	0.501363	0.533295	0.785755	-0.347848	0.299848	FALSE	2566147	1781784	3427003	2808531	1359639	1308302	122776	77688.3	865035	737858	78902.6	107032	1.45137e+06	1.19329e+06	1.90457e+06	1.64732e+06	747948	721871	585161	512016	2.20573e+06	1.93e+06	348868	442121
P63073	P63073	Eif4e	Eukaryotic translation initiation factor 4E	9	0.468337	0.500425	0.784775	-0.349649	0.329441	FALSE	576819	581425	820027	646029	1162771	1258139	3176.9	5714.9	198473	137112	134095	182283	326239	389391	455734	378924	639649	694193	15141.4	37664.9	506083	358640	592901	752962
Q61598	Q61598	Gdi2	Rab GDP dissociation inhibitor beta	47	0.175917	0.20098	0.784406	-0.350327	0.754692	FALSE	19333811	1.52093e+07	21015673	2.0518e+07	18237055	18619476	1.47391e+06	1.20928e+06	3.20072e+06	6.16033e+06	1.36129e+06	1.40614e+06	1.09349e+07	1.0186e+07	1.16796e+07	1.20347e+07	1.00323e+07	1.02735e+07	7.0248e+06	7.96992e+06	8.16146e+06	1.61134e+07	6.01896e+06	5.8084e+06
Q99LI2	Q99LI2	Clcc1	Chloride channel CLIC-like protein 1	6	0.417937	0.448833	0.783598	-0.351815	0.378889	FALSE	713911	664505	1221358	1206858	1037405	1239932	202990	0	210476	241452	43018	99029	403776	445032	678775	707874	570685	684147	967468	0	536688	631560	190204	409062
P51150	P51150	Rab7a	Ras-related protein Rab-7a	18	0.0122219	0.0166598	0.780909	-0.356773	1.91286	FALSE	8519350	6903776	8436243	8582347	8304781	8578618	544481	508014	1494249	1734505	1068600	778194	4.8184e+06	4.62359e+06	4.68848e+06	5.03391e+06	4.56852e+06	4.73335e+06	2.59504e+06	3.34814e+06	3.81015e+06	4.5369e+06	4.72482e+06	3.21451e+06
O35657	O35657	Neu1	Sialidase-1	4	0.202022	0.229077	0.779868	-0.358697	0.694601	FALSE	182370	153349	206945	149664	100155	133477	11504.8	9807.8	46246.1	31884.4	8849.7	14323.5	103145	102701	115011	87784.3	55096	73647.5	54832.9	64639.8	117922	83399.2	39129	59166.5
Q9R0B9	Q9R0B9	Plod2	Procollagen-lysine,2-oxoglutarate 5-dioxygenase 2	24	0.0463048	0.0576027	0.779735	-0.358944	1.33437	FALSE	2713673	1723609	2.35691e+06	1817824	2705443	2.34529e+06	187661	127082	482482	327537	324431	209548	1.53481e+06	1.15433e+06	1.30987e+06	1.06623e+06	1.48829e+06	1.29404e+06	894409	837553	1.23027e+06	856731	1.43447e+06	865586
Q9CQI6	Q9CQI6	Cotl1	Coactosin-like protein	15	0.157675	0.181262	0.778885	-0.360518	0.802238	FALSE	3857160	3240648	4536832	4041513	3498068	3.07195e+06	314388	126484	980290	927536	226453	426029	2.18155e+06	2.17032e+06	2.52137e+06	2.37052e+06	1.92431e+06	1.69499e+06	1.4984e+06	833608	2.49962e+06	2.42613e+06	1.00126e+06	1.75981e+06
P26041	P26041	Msn	Moesin	67	0.0401697	0.0503844	0.777845	-0.362446	1.3961	FALSE	32748639	31516934	3.25887e+07	2.94074e+07	31321773	3.49887e+07	3.07477e+06	1.87862e+06	4.90792e+06	3.86833e+06	4.92729e+06	3.70263e+06	1.85221e+07	2.11075e+07	1.81113e+07	1.72487e+07	1.72303e+07	1.93054e+07	1.46546e+07	1.23813e+07	1.25146e+07	1.01183e+07	2.1786e+07	1.52946e+07
Q921W4	Q921W4	Cryzl1	Quinone oxidoreductase-like protein 1	5	0.237411	0.266146	0.776747	-0.364483	0.6245	FALSE	397089	386705	539656	430339	441576	292872	24299.8	15586.8	89337.5	130655	25704.8	52554.1	224587	258984	299916	252412	242914	161596	115815	102727	227800	341751	113654	217087
P05480	P05480	Src	Proto-oncogene tyrosine-protein kinase Src	11	0.170834	0.195541	0.775828	-0.366192	0.767427	FALSE	1268910	777646	1073075	1393875	1037178	720028	67075.1	41509.8	208026	278063	91119	134307	717674	520804	596366	817567	570560	397284	319686	273576	530441	727322	402883	554786
P17439	P17439	Gba1	Lysosomal acid glucosylceramidase	10	0.0052578	0.00772821	0.774631	-0.368418	2.2792	FALSE	899754	781175	959004	787069	907059	893950	52762.9	58234.4	157922	160505	106881	98814	508886	523168	532971	461650	498980	493248	251473	383802	402682	419829	472576	408174
Q9QUI0	Q9QUI0	Rhoa	Transforming protein RhoA	15	2.88974e-05	7.43848e-05	0.773995	-0.369603	4.53914	FALSE	9752137	8106493	9902412	9341677	9648379	9501302	811382	609407	1866874	1.77025e+06	871072	971188	5.51565e+06	5.42907e+06	5.50331e+06	5.47929e+06	5.30765e+06	5.24246e+06	3.86712e+06	4.01639e+06	4.7603e+06	4.6304e+06	3.85145e+06	4.01172e+06
Q91YE6	Q91YE6	Ipo9	Importin-9	19	0.0880144	0.104729	0.77381	-0.369949	1.05545	FALSE	1855676	1423420	1816508	1726115	1.88651e+06	1.59894e+06	215863	123171	356043	389492	102098	92354.2	1.04954e+06	953291	1.00953e+06	1.01244e+06	1.03778e+06	882236	1.02882e+06	811775	907865	1.01879e+06	451427	381491
P99024;Q7TMM9;Q9CWF2;Q9ERD7	P99024	Tubb5;Tubb2a;Tubb2b;Tubb3	Tubulin beta-5 chain;Tubulin beta-2A chain;Tubulin beta-2B chain;Tubulin beta-3 chain	6	0.000238183	0.00047659	0.773797	-0.369972	3.62309	FALSE	27223600	23776300	27824700	25864940	30111200	28141780	2082894	1738644	4496310	5351230	2844315	3231671	1.53972e+07	1.59234e+07	1.54637e+07	1.51709e+07	1.65644e+07	1.55276e+07	9.92725e+06	1.14588e+07	1.1465e+07	1.39971e+07	1.25761e+07	1.33492e+07
P24622	P24622	Cryaa	Alpha-crystallin A chain	8	0.375871	0.407578	0.772354	-0.372666	0.424962	FALSE	308592	397151	296778	323112	873959	945051	29850.6	18652	130018	104458	55727.9	65776	174534	265980	164936	189519	480772	521443	142271	122929	331530	273228	246401	271703
P35278	P35278	Rab5c	Ras-related protein Rab-5C	12	0.00456638	0.00680386	0.771643	-0.373995	2.34043	FALSE	4791503	4256361	5061311	4794796	4200915	4453650	398304	308576	931469	957569	438590	377591	2.70999e+06	2.85057e+06	2.81285e+06	2.81235e+06	2.31096e+06	2.45735e+06	1.89835e+06	2.03372e+06	2.37513e+06	2.50469e+06	1.93923e+06	1.55973e+06
P40240	P40240	Cd9	CD9 antigen	4	0.204512	0.231715	0.771126	-0.374961	0.68928	FALSE	2696129	2070341	2598991	2232007	2627477	1856814	65235	144225	371904	303007	321173	448020	1.52489e+06	1.38655e+06	1.4444e+06	1.30917e+06	1.4454e+06	1.02452e+06	310916	950536	948310	792568	1.42007e+06	1.85065e+06
Q68FL6	Q68FL6	Mars1	Methionine--tRNA ligase, cytoplasmic	22	0.213429	0.240917	0.770776	-0.375616	0.670746	FALSE	1651287	1.65983e+06	2019999	1899524	2842509	2550251	83502	46333.2	439893	473842	269392	323188	933940	1.11162e+06	1.12262e+06	1.11415e+06	1.56369e+06	1.40713e+06	397978	305366	1.12167e+06	1.23942e+06	1.19112e+06	1.335e+06
Q8R5H1;Q99K46;P35123	Q8R5H1	Usp15;Usp11;Usp4	Ubiquitin carboxyl-terminal hydrolase 15;Ubiquitin carboxyl-terminal hydrolase 11;Ubiquitin carboxyl-terminal hydrolase 4	17	0.161459	0.185361	0.76972	-0.377594	0.791938	FALSE	899316	547885	861012	891982	1046771	887303	90825.8	26826	245492	177377	45886	87765.7	508638	366929	478512	523186	575837	489580	432884	176801	625974	463962	202885	362537
Q99J09	Q99J09	Wdr77	Methylosome protein WDR77	5	0.361727	0.393246	0.76805	-0.380728	0.441619	FALSE	438176	147980	247575	600718	486382	517773	43318	16563.7	132367	59880	47489	11605	247825	99105	137591	352347	267563	285687	206457	109166	337521	156627	209973	47937.2
P39749	P39749	Fen1	Flap endonuclease 1	5	0.337484	0.369066	0.766795	-0.383086	0.471747	FALSE	248606	216050	232262	282388	414981	358326	9243.4	12086.1	31094.3	40103.5	62585.2	45219	140607	144693	129081	165633	228284	197711	44054.8	79655.2	79286.7	104898	276721	186788
P28656	P28656	Nap1l1	Nucleosome assembly protein 1-like 1	11	0.0243475	0.0315944	0.766422	-0.38379	1.61355	FALSE	3450180	2444100	3.39185e+06	3297177	4811430	4529952	280806	209391	622348	612194	411386	458930	1.95136e+06	1.63686e+06	1.88503e+06	1.93394e+06	2.6468e+06	2.49945e+06	1.33834e+06	1.38002e+06	1.58691e+06	1.6013e+06	1.81894e+06	1.89572e+06
P11352	P11352	Gpx1	Glutathione peroxidase 1	12	0.232758	0.261553	0.763644	-0.389028	0.633095	FALSE	2770259	2512900	3414780	3345850	2392722	1824505	231832	121678	724493	793566	183505	136080	1.56681e+06	1.68294e+06	1.89778e+06	1.96248e+06	1.31625e+06	1.00669e+06	1.10493e+06	801936	1.84737e+06	2.07571e+06	811367	562108
Q91YI0	Q91YI0	Asl	Argininosuccinate lyase	16	0.125208	0.145875	0.762909	-0.390418	0.902368	FALSE	2558528	2034965	3144405	3033710	1829426	1722903	311185	197743	449536	389092	166161	155511	1.44706e+06	1.36285e+06	1.74752e+06	1.7794e+06	1.00638e+06	950632	1.48313e+06	1.30325e+06	1.14626e+06	1.01774e+06	734681	642375
O89053	O89053	Coro1a	Coronin-1A	16	0.0408872	0.0512388	0.761765	-0.392582	1.38841	FALSE	2187875	1.51364e+06	2570612	2463156	2542250	2541334	190934	124605	431088	588046	199366	190543	1.23743e+06	1.01372e+06	1.42863e+06	1.44475e+06	1.39851e+06	1.40221e+06	910007	821228	1.09922e+06	1.53814e+06	881496	787083
B2RXR6	B2RXR6	Ankrd44	Serine/threonine-protein phosphatase 6 regulatory ankyrin repeat subunit B	4	0.385495	0.417161	0.76162	-0.392857	0.413981	FALSE	139109	69934	162329	119401	223378	259384	11048	8364.7	49253	24818.2	0	29521	78677.7	46836.1	90215.1	70033.7	122882	143118	52655.7	55128.8	125589	64916.3	0	121943
P62960	P62960	Ybx1	Y-box-binding protein 1	17	0.0723042	0.0873084	0.760691	-0.394618	1.14084	FALSE	4.48298e+06	3.14181e+06	4.87969e+06	3.98583e+06	6.84041e+06	5.4276e+06	536586	305339	1.1377e+06	672140	324924	446802	2.5355e+06	2.10413e+06	2.71191e+06	2.33786e+06	3.76296e+06	2.99474e+06	2.55741e+06	2.01238e+06	2.901e+06	1.7581e+06	1.43665e+06	1.84562e+06
P97310	P97310	Mcm2	DNA replication licensing factor MCM2	23	0.0705067	0.0853323	0.760258	-0.395439	1.15177	FALSE	1.61258e+06	1063903	1344410	1414269	2.17505e+06	1.76256e+06	142206	93031	268120	335890	196297	87567.5	912047	712516	747162	829529	1.19651e+06	972515	677766	613135	683675	878578	867926	361718
Q9Z2X8	Q9Z2X8	Keap1	Kelch-like ECH-associated protein 1	5	0.556246	0.586526	0.759887	-0.396143	0.254733	FALSE	61470	53127	108065	140917	150546	141065	4049.2	0	44562	47279	4104	2236.3	34766.4	35580.2	60057.6	82653.8	82816.5	77834.3	19298.8	0	113628	123667	18145.8	9237.56
Q5DW34	Q5DW34	Ehmt1	Histone-lysine N-methyltransferase EHMT1	2	0.0370937	0.0467891	0.75681	-0.401996	1.4307	FALSE	160345	159708	146232	172169	167381	171436	15944	10205	28089	42208	12319	11873	90688.5	106959	81269	100984	92077.6	94591.8	75990.5	67257.6	71623.5	110402	54468.5	49044.2
Q2EMV9	Q2EMV9	Parp14	Protein mono-ADP-ribosyltransferase PARP14	4	0.514755	0.546307	0.755173	-0.40512	0.2884	FALSE	123126	57188.2	123648	84776	60917	78265	0	0	6160.9	12549.2	20999	21181	69638	38300	68717.9	49724.7	33510.9	43183.6	0	0	15709.5	32824.6	92847.1	87493
Q80UW8	Q80UW8	Polr2e	DNA-directed RNA polymerases I, II, and III subunit RPABC1	4	0.182299	0.207824	0.754308	-0.406774	0.739215	FALSE	238595	84002	184417	195568	271944	221735	18355	13718	13329	50543	24731	14467	134945	56257.7	102490	114709	149599	122345	87481.5	90410.5	33987.3	132204	109348	59759.3
Q7TMB8	Q7TMB8	Cyfip1	Cytoplasmic FMR1-interacting protein 1	35	0.104163	0.122569	0.754057	-0.407255	0.982285	FALSE	2992656	2136552	2783996	2.57629e+06	3283431	3479420	155799	95617.7	720486	711712	284284	276618	1.6926e+06	1.43089e+06	1.54722e+06	1.51111e+06	1.80624e+06	1.91981e+06	742553	630183	1.83715e+06	1.86161e+06	1.25696e+06	1.14263e+06
P35831	P35831	Ptpn12	Tyrosine-protein phosphatase non-receptor type 12	4	0.421382	0.452303	0.753984	-0.407394	0.375324	FALSE	237182	127457	211796	204523	121141	195178	7368.9	2617.8	66525.2	65812	9301.3	9894.8	134146	85360.6	117707	119961	66640.6	107692	35120.8	17253	169631	172143	41125.7	40872.8
Q99LD8	Q99LD8	Ddah2	Putative hydrolase DDAH2	8	0.236287	0.265097	0.753626	-0.408079	0.62656	FALSE	769204	658496	815749	588576	260562	384054	34647.5	23983	95164.6	152817	74003	57373	435049	441007	453356	345225	143337	211906	165133	158064	242658	399720	327204	236993
Q9CZU3	Q9CZU3	Mtrex	Exosome RNA helicase MTR4	12	0.198731	0.225587	0.753407	-0.408499	0.701733	FALSE	645669	394274	649669	441513	796842	673341	44748.8	21195.1	139823	170973	67541.4	23244.8	365180	264053	361057	258966	438349	371524	213277	139689	356532	447210	298634	96018.1
O35598	O35598	Adam10	Disintegrin and metalloproteinase domain-containing protein 10	8	0.311343	0.342421	0.752824	-0.409616	0.506761	FALSE	555220	544132	572619	511403	704016	682850	14996	1305.6	103947	142680	118305	75027	314023	364416	318236	299960	387285	376771	71472.2	8604.75	265052	373205	523086	309916
Q9Z0E6	Q9Z0E6	Gbp2	Guanylate-binding protein 2	6	0.222734	0.25082	0.752039	-0.41112	0.652214	FALSE	362914	270664	371276	407314	412121	598356	32061.1	0	95871.6	95136.4	52610.5	40084	205258	181269	206338	238907	226711	330150	152806	0	244461	248846	232617	165576
Q8VEE1	Q8VEE1	Lmcd1	LIM and cysteine-rich domains protein 1	30	0.222905	0.250945	0.751314	-0.412513	0.651881	FALSE	5.82243e+06	5707542	5.04704e+06	4.66564e+06	1.08141e+07	1.24034e+07	467398	362401	1.26135e+06	1.06373e+06	830114	1.17063e+06	3.29307e+06	3.82245e+06	2.80492e+06	2.7366e+06	5.9489e+06	6.84372e+06	2.22766e+06	2.38846e+06	3.21629e+06	2.78238e+06	3.67035e+06	4.83555e+06
Q9D8C4	Q9D8C4	Ifi35	Interferon-induced 35 kDa protein homolog	3	0.306658	0.337794	0.751219	-0.412694	0.513345	FALSE	66677	204802	195928	190578	127600	207359	24376.9	6905.7	31682	47575	5829.7	10439	37711.4	137160	108888	111782	70193.7	114413	116182	45513	80785.3	124441	25776	43120.7
P18242	P18242	Ctsd	Cathepsin D	21	0.0889695	0.105746	0.749228	-0.416524	1.05076	FALSE	15689722	13271434	18794450	17047426	10139373	13487665	1315871	843281	3.32384e+06	3558137	818564	1246486	8.87384e+06	8.88813e+06	1.04451e+07	9.99904e+06	5.57775e+06	7.44198e+06	6.27155e+06	5.55777e+06	8.4754e+06	9.30693e+06	3.61928e+06	5.1489e+06
P62331	P62331	Arf6	ADP-ribosylation factor 6	10	0.0327984	0.0416435	0.74921	-0.416558	1.48415	FALSE	1.29007e+06	1311962	1.35269e+06	1397921	1241926	1159501	74623.3	73028.8	317341	178999	155619	138289	729642	878646	751763	819940	683193	639768	355661	481307	809181	468203	688070	571235
Q8K2V6	Q8K2V6	Ipo11	Importin-11	2	0.510561	0.542127	0.74762	-0.419622	0.291953	FALSE	94605	49116	96299	82098	133762	87014	0	0	35180	35220.5	11236.9	0	53507	32893.9	53518.6	48154	73583.5	48011	0	0	89704.7	92125.4	49684	0
Q8K1R7	Q8K1R7	Nek9	Serine/threonine-protein kinase Nek9	9	0.141138	0.163002	0.745685	-0.423361	0.850357	FALSE	412728	335571	391422	333094	390188	363404	16684.6	6662.4	101344	76397	47766.6	40248	233432	224738	217535	195374	214645	200512	79520.2	43909.5	258415	199830	211200	166254
Q0GNC1	Q0GNC1	Inf2	Inverted formin-2	36	0.400118	0.431334	0.744815	-0.425046	0.397812	FALSE	3.36501e+06	3.28075e+06	3.39401e+06	2.87085e+06	8086370	9294664	247379	138021	647978	582396	694213	1.09237e+06	1.90319e+06	2.19718e+06	1.88624e+06	1.68388e+06	4.44837e+06	5.12844e+06	1.17903e+06	909647	1.65226e+06	1.52336e+06	3.06946e+06	4.51229e+06
O88456	O88456	Capns1	Calpain small subunit 1	14	0.00478831	0.00710707	0.741671	-0.431149	2.31982	FALSE	3163096	2438877	3373051	2773798	3263717	3.13407e+06	252633	169973	656071	610391	280172	221950	1.78899e+06	1.63336e+06	1.87459e+06	1.62695e+06	1.7954e+06	1.72926e+06	1.20407e+06	1.12023e+06	1.6729e+06	1.59658e+06	1.23878e+06	916816
Q60854	Q60854	Serpinb6	Serpin B6	26	0.0144362	0.0194346	0.740152	-0.434106	1.84055	FALSE	17318408	1.45365e+07	18853967	15409007	16888126	1.6823e+07	1.73962e+06	851399	3292729	3.7373e+06	1.03437e+06	1.45238e+06	9.795e+06	9.73534e+06	1.04782e+07	9.03804e+06	9.29029e+06	9.28228e+06	8.29116e+06	5.61127e+06	8.39606e+06	9.77556e+06	4.57346e+06	5.9994e+06
P60867	P60867	Rps20	Small ribosomal subunit protein uS10	7	0.0864392	0.103057	0.739498	-0.435381	1.06329	FALSE	3996324	2540113	3188924	4.17824e+06	5929821	5020880	191367	202897	765855	835770	512702	449829	2.26025e+06	1.70116e+06	1.77226e+06	2.45071e+06	3.26204e+06	2.77033e+06	912072	1.33722e+06	1.95284e+06	2.1861e+06	2.26691e+06	1.85812e+06
Q9ESX5	Q9ESX5	Dkc1	H/ACA ribonucleoprotein complex subunit DKC1	10	0.521609	0.553011	0.738196	-0.437924	0.282655	FALSE	402133	328346	386735	420753	744899	866880	13227.7	7792.7	21575.2	37025.1	79224.9	171904	227440	219900	214930	246790	409775	478311	63044.4	51358.9	55014.1	96845.6	350293	710089
Q99JR5	Q99JR5	Tinagl1	Tubulointerstitial nephritis antigen-like	18	0.480506	0.512652	0.736333	-0.44157	0.318301	FALSE	6761261	4340751	7286373	7868701	1446297	1.24541e+06	350794	212923	1.91401e+06	1.38407e+06	123511	74139.7	3.82406e+06	2.90708e+06	4.04944e+06	4.61533e+06	795619	687170	1.67191e+06	1.4033e+06	4.88049e+06	3.62028e+06	546104	306251
Q91Z53	Q91Z53	Grhpr	Glyoxylate reductase/hydroxypyruvate reductase	14	0.300261	0.33135	0.735875	-0.442467	0.522501	FALSE	2531180	2.1414e+06	4018914	2786126	1824486	1.64839e+06	126269	80139.3	722702	785294	202060	107141	1.43159e+06	1.43413e+06	2.23353e+06	1.63418e+06	1.00366e+06	909521	601810	528170	1.8428e+06	2.05407e+06	893408	442571
Q8R349	Q8R349	Cdc16	Cell division cycle protein 16 homolog	8	0.482868	0.514828	0.734729	-0.444716	0.316171	FALSE	251261	220703	418652	317728	242489	253096	4292.7	3867.3	144986	67953	28974	0	142109	147809	232668	186361	133395	139649	20459.4	25488	369698	177743	128109	0
Q9ES74	Q9ES74	Nek7	Serine/threonine-protein kinase Nek7	8	0.0806222	0.0965554	0.734065	-0.446021	1.09355	FALSE	584780	644266	680993	592090	900583	926822	38901	26474.7	173995	128224	59928.1	103469	330742	431477	378465	347286	495418	511385	185405	174485	443666	335392	264972	427403
O88712	O88712	Ctbp1	C-terminal-binding protein 1	9	0.184913	0.210747	0.732559	-0.448984	0.733033	FALSE	1003712	789321	693219	1047403	1004885	1059443	47851.5	42178	177562	316508	88898	45707.8	567683	528623	385260	614347	552795	584560	228064	277980	452762	827882	393063	188807
Q9CPS6	Q9CPS6	Hint3	Adenosine 5-monophosphoramidase HINT3	3	0.296105	0.327189	0.730658	-0.452732	0.528554	FALSE	119332	90206	120807	84707	74673	101889	8528.1	5911.5	28898	31791	3043.2	0	67492.2	60412.7	67139	49684.3	41078.2	56218.5	40645.7	38960.6	73686.4	83154.9	13455.5	0
P21614	P21614	Gc	Vitamin D-binding protein	10	0.38214	0.413742	0.729748	-0.454529	0.417777	FALSE	556310	490992	466984	369520	732579	570336	122631	56571.7	64680	32443.7	21015	9886	314640	328827	259529	216740	402997	314690	584468	372844	164926	84862.2	92917.8	40836.4
O70274;Q63739	O70274	Ptp4a2;Ptp4a1	Protein tyrosine phosphatase type IVA 2;Protein tyrosine phosphatase type IVA 1	2	0.367516	0.399028	0.729204	-0.455606	0.434723	FALSE	95350	78402	102077	57609	82575	88432	7839.4	0	10635	37014	7940.3	3853.9	53928.4	52507.3	56729.8	33790.1	45425.1	48793.4	37363.3	0	27118	96816.6	35108	15919.4
Q91VU0	Q91VU0	Fam3c	Protein FAM3C	3	0.315365	0.346575	0.728304	-0.457388	0.501186	FALSE	431580	191696	465905	325167	351087	318473	14011	22062.3	14810	21573	52536.4	79583	244094	128382	258929	190724	193136	175721	66777.6	145405	37763.7	56428	232290	328736
Q920A5	Q920A5	Scpep1	Retinoid-inducible serine carboxypeptidase	4	0.0170234	0.0226943	0.727893	-0.458202	1.76895	FALSE	468848	278850	503329	483406	531572	505160	40154.4	15248	79997	79762	47681	57950	265173	186751	279727	283538	292422	278728	191379	100494	203983	208631	210822	239376
Q61024	Q61024	Asns	Asparagine synthetase [glutamine-hydrolyzing]	9	0.338095	0.369639	0.727288	-0.459402	0.470961	FALSE	582679	376273	599327	533717	1336760	1101773	27196.8	9600.9	139001	139657	147319	74035.5	329554	251997	333079	313048	735362	607916	129622	63276.2	354437	365296	651372	305821
P19001	P19001	Krt19	Keratin, type I cytoskeletal 19	39	0.0505269	0.0624883	0.727228	-0.45952	1.29648	FALSE	24541184	22181820	22490968	25691457	1.77218e+07	1.64501e+07	2.2506e+06	1.41802e+06	5207371	3.43325e+06	1.39422e+06	1.48672e+06	1.38801e+07	1.48556e+07	1.24995e+07	1.50691e+07	9.74891e+06	9.07656e+06	1.07265e+07	9.3457e+06	1.32782e+07	8.98026e+06	6.16456e+06	6.14124e+06
Q9DCL9	Q9DCL9	Paics	Bifunctional phosphoribosylaminoimidazole carboxylase/phosphoribosylaminoimidazole succinocarboxamide synthetase;Phosphoribosylaminoimidazole carboxylase;Phosphoribosylaminoimidazole succinocarboxamide synthetase	25	0.0203133	0.0267025	0.726855	-0.46026	1.69222	FALSE	3.61244e+06	2.76418e+06	3973970	2880048	3638927	2909143	357009	167232	685416	680156	233267	223601	2.04314e+06	1.85122e+06	2.20855e+06	1.68927e+06	2.0018e+06	1.60515e+06	1.70153e+06	1.10217e+06	1.74773e+06	1.77907e+06	1.03139e+06	923636
Q8BH64	Q8BH64	Ehd2	EH domain-containing protein 2	27	0.394055	0.425663	0.725326	-0.463298	0.404443	FALSE	4.69582e+06	3423002	4438488	4411700	1884897	1881081	153566	488262	649138	1.06194e+06	51434.9	36290.7	2.65588e+06	2.29245e+06	2.46671e+06	2.58765e+06	1.0369e+06	1.03791e+06	731910	3.21796e+06	1.65522e+06	2.7777e+06	227419	149907
P41241	P41241	Csk	Tyrosine-protein kinase CSK	9	0.311094	0.342236	0.724375	-0.465191	0.507108	FALSE	572578	365908	597302	650406	755720	810888	13849.2	5134.1	123537	211798	101646	32891.2	323841	245056	331954	381491	415727	447417	66006.5	33837	315004	553995	449428	135865
Q3V0K9	Q3V0K9	Pls1	Plastin-1	20	0.299693	0.330895	0.724181	-0.465578	0.523323	FALSE	3344294	2903794	4747468	4071486	1601315	1382814	238808	98392.9	816672	893661	178084	148809	1.89148e+06	1.94473e+06	2.63843e+06	2.3881e+06	880896	762984	1.13818e+06	648473	2.08242e+06	2.33753e+06	787400	614691
Q921F4	Q921F4	Hnrnpll	Heterogeneous nuclear ribonucleoprotein L-like	18	0.0215634	0.0282234	0.723548	-0.46684	1.66628	FALSE	1.5072e+06	1079614	1215993	932912	1649126	1.52297e+06	91269.8	56864.6	248443	283247	122675	136217	852449	723038	675794	547193	907197	840317	435000	374775	633498	740882	542408	562676
P56380	P56380	Nudt2	Bis(5-nucleosyl)-tetraphosphatase [asymmetrical]	4	0.559141	0.589433	0.723525	-0.466885	0.252479	FALSE	151010	131385	169146	162808	116078	121826	8514.1	0	32902.6	89049.5	0	0	85408.7	87991	94003.7	95493.8	63855.4	67219.2	40578.9	0	83897.6	232925	0	0
Q6PDI5	Q6PDI5	Ecpas	Proteasome adapter and scaffold protein ECM29	26	0.0804062	0.0964328	0.723046	-0.46784	1.09471	FALSE	1.45456e+06	1.03898e+06	1269172	1.32805e+06	1.84285e+06	1878162	57553.8	50837.7	324408	282446	137499	210654	822677	695822	705348	778958	1.01376e+06	1.0363e+06	274306	335053	827202	738787	607952	870155
Q9EQQ9	Q9EQQ9	Oga	Protein O-GlcNAcase	2	0.732687	0.755299	0.72019	-0.473551	0.135082	FALSE	27761	0	27475	0	47879	36239	0	0	0	21284.7	0	0	15701.2	0	15269.4	0	26338.6	19995.3	0	0	0	55673.9	0	0
Q9CQI7	Q9CQI7	Snrpb2	U2 small nuclear ribonucleoprotein B	7	0.143345	0.165461	0.719984	-0.473963	0.843618	FALSE	781157	559289	683919	704166	895761	834232	44556.5	0	124462	160764	91435	118741	441809	374566	380091	413023	492765	460297	212360	0	317363	420507	404280	490487
P70202	P70202	Lxn	Latexin	3	0.252297	0.281792	0.719126	-0.475684	0.598088	FALSE	704480	596980	732390	572070	539620	469900	17911	28565	154381	206752	56740	11866	398442	399809	407029	335543	296849	259273	85365.4	188262	393653	540796	250876	49015.3
Q60847	Q60847	Col12a1	Collagen alpha-1(XII) chain	25	0.28635	0.316822	0.717309	-0.479332	0.543103	FALSE	1509650	880114	1330192	1622478	658872	473130	18254.4	29362.8	305168	195408	98632.2	166927	853833	589429	739260	951653	362451	261055	87002	193520	778141	511123	436102	689532
Q61699	Q61699	Hsph1	Heat shock protein 105 kDa	40	0.110979	0.130084	0.717129	-0.479696	0.954759	FALSE	4894745	3624345	4540485	4884714	9248557	8291880	411763	195563	1.09512e+06	1.18312e+06	656128	600422	2.76839e+06	2.42729e+06	2.5234e+06	2.86509e+06	5.0877e+06	4.57514e+06	1.9625e+06	1.28889e+06	2.79242e+06	3.09466e+06	2.90107e+06	2.48018e+06
Q61206	Q61206	Pafah1b2	Platelet-activating factor acetylhydrolase IB subunit alpha2	8	0.0191028	0.0252443	0.716008	-0.481952	1.7189	FALSE	2437342	1709805	2384764	2001750	2175428	2.1133e+06	211550	64104.5	464767	441665	172908	182217	1.37852e+06	1.14509e+06	1.32534e+06	1.17411e+06	1.19672e+06	1.16604e+06	1.00827e+06	422490	1.1851e+06	1.15525e+06	764513	752690
Q0VBL3	Q0VBL3	Rbm15	RNA-binding protein 15	6	0.554759	0.585395	0.715283	-0.483414	0.255895	FALSE	200227	134532	154323	133719	261144	191041	41347	37020	0	0	0	0	113245	90098.6	85765.7	78431.9	143657	105409	197063	243986	0	0	0	0
Q922F4	Q922F4	Tubb6	Tubulin beta-6 chain	15	0.0587372	0.0719293	0.714632	-0.484728	1.23109	FALSE	4092945	2771933	4029525	3.52419e+06	4956574	5064525	159078	422674	504780	693917	368788	418181	2.3149e+06	1.85642e+06	2.23943e+06	2.06709e+06	2.72665e+06	2.79441e+06	758179	2.7857e+06	1.28713e+06	1.81506e+06	1.6306e+06	1.7274e+06
Q2NL51	Q2NL51	Gsk3a	Glycogen synthase kinase-3 alpha	4	0.0542811	0.0667982	0.714582	-0.484829	1.26535	FALSE	203287	176608	198049	226186	184526	204714	10881.3	6089.3	44269	50883	16917	19516.4	114976	118278	110067	132668	101509	112953	51861.2	40132.4	112881	133093	74798.5	80617
Q9QXP7	Q9QXP7	C1qtnf1	Complement C1q tumor necrosis factor-related protein 1	3	0.0184337	0.0244362	0.714308	-0.485382	1.73439	FALSE	266950	256290	320612	344852	424140	379980	25565	13825	53488.1	42556	37374.8	46656.1	150983	171642	178182	202270	233323	209658	121845	91115.7	136388	111313	165253	192724
P63087	P63087	Ppp1cc	Serine/threonine-protein phosphatase PP1-gamma catalytic subunit	2	0.297258	0.328292	0.713888	-0.486231	0.526867	FALSE	210862	231680	264120	311570	325500	310310	0	0	58048	65611	25616	60115.6	119260	155160	146786	182749	179060	171217	0	0	148015	171617	113261	248321
Q64442	Q64442	Sord	Sorbitol dehydrogenase	24	0.206892	0.233974	0.711202	-0.491668	0.684257	FALSE	4477081	3810803	6.32286e+06	5340447	2421077	2528822	577990	280681	714807	967580	169126	139563	2.53216e+06	2.55217e+06	3.51396e+06	3.1324e+06	1.33185e+06	1.39531e+06	2.75475e+06	1.84987e+06	1.82267e+06	2.53088e+06	747790	576497
P83887;Q8VCK3	P83887	Tubg1;Tubg2	Tubulin gamma-1 chain;Tubulin gamma-2 chain	5	0.257882	0.287567	0.710972	-0.492136	0.588579	FALSE	248679	167019	235156	197087	269488	199319	22706.6	0	53846.7	75063.3	5985.4	16919.1	140649	111856	130689	115600	148247	109977	108222	0	137303	196341	26464.5	69888.3
Q91YN5	Q91YN5	Uap1	UDP-N-acetylhexosamine pyrophosphorylase	2	0.564685	0.593801	0.710791	-0.492502	0.248193	FALSE	146382	27795	70101	89644	148577	134747	0	0	47047	48982	0	0	82791.2	18614.8	38959	52580	81733.4	74348.3	0	0	119964	128121	0	0
P23492	P23492	Pnp	Purine nucleoside phosphorylase	19	0.125337	0.145986	0.708752	-0.496646	0.90192	FALSE	9146698	8585754	9416627	8956942	9588033	9978109	1651843	742698	1.36705e+06	805397	425743	622728	5.17322e+06	5.75004e+06	5.23333e+06	5.25363e+06	5.27445e+06	5.50554e+06	7.87283e+06	4.89486e+06	3.4858e+06	2.10666e+06	1.88242e+06	2.57232e+06
P97351	P97351	Rps3a	Small ribosomal subunit protein eS1	32	0.0288296	0.0370142	0.70778	-0.498627	1.54016	FALSE	15809222	14434612	15760258	1.49652e+07	21600441	19226123	767149	709059	2.46004e+06	3.27296e+06	1.93004e+06	2.37353e+06	8.94143e+06	9.66713e+06	8.75884e+06	8.77772e+06	1.18826e+07	1.06082e+07	3.6563e+06	4.67316e+06	6.2728e+06	8.56101e+06	8.53366e+06	9.80442e+06
Q9D1P4	Q9D1P4	Chordc1	Cysteine and histidine-rich domain-containing protein 1	11	0.0474343	0.0588868	0.70727	-0.499668	1.32391	FALSE	899750	537862	967424	950749	1290474	1163935	63709.4	35064.2	169082	232318	89213.3	91429	508884	360216	537650	557655	709900	642215	303644	231096	431138	607670	394457	377669
Q9WVA3	Q9WVA3	Bub3	Mitotic checkpoint protein BUB3	4	0.0904587	0.107276	0.705796	-0.502676	1.04355	FALSE	174224	126177	169702	157420	242652	183427	12724.7	3601.5	34370.2	42597.8	9400.9	24586	98538.2	84503.1	94312.7	92333.5	133485	101208	60647	23736.2	87639.8	111422	41566.1	101558
P16110	P16110	Lgals3	Galectin-3	14	0.000890829	0.00156024	0.705243	-0.503808	3.05021	FALSE	15511213	13371216	16891204	14767520	17469139	19108624	1833375	1028671	2327519	1923519	1360060	1681815	8.77288e+06	8.95496e+06	9.38736e+06	8.66178e+06	9.60991e+06	1.05434e+07	8.73802e+06	6.77961e+06	5.93489e+06	5.0313e+06	6.01351e+06	6.94713e+06
Q922D4	Q922D4	Ppp6r3	Serine/threonine-protein phosphatase 6 regulatory subunit 3	5	0.468065	0.50026	0.704581	-0.505162	0.329694	FALSE	214933	13630	90511	79407	189281	67424	9135.3	0	39986.3	29082.2	8672.9	0	121563	9128.27	50301.9	46575.6	104125	37202	43539.6	0	101960	76069.6	38347.2	0
Q9R099	Q9R099	Tbl2	Transducin beta-like protein 2	14	0.0813454	0.0973391	0.704321	-0.505695	1.08967	FALSE	1353114	1062891	1371765	1267340	890468	817342	97975	55042.4	244975	286714	78603.2	51240	765299	711838	762365	743349	489853	450978	466957	362765	624656	749950	347544	211659
Q9CQI3	Q9CQI3	Gmfb	Glia maturation factor beta	8	0.00474084	0.00705141	0.70354	-0.507296	2.32415	FALSE	1234265	1134673	1381162	1536250	1456617	1699295	97686.6	62215	291341	269128	137073	119734	698080	759912	767587	901076	801296	937606	465583	410037	742884	703951	606068	494589
P70670;Q60817	P70670	Naca	Nascent polypeptide-associated complex subunit alpha, muscle-specific form;Nascent polypeptide-associated complex subunit alpha	8	0.0128543	0.0174489	0.702667	-0.509086	1.89095	FALSE	2734018	2156894	2548174	2443825	4024427	3741418	285708	167779	559024	387212	285415	228126	1.54631e+06	1.44451e+06	1.41616e+06	1.43341e+06	2.21387e+06	2.06437e+06	1.36171e+06	1.10577e+06	1.42544e+06	1.01282e+06	1.26196e+06	942327
Q8BHG2	Q8BHG2	Czib	CXXC motif containing zinc binding protein	4	0.112548	0.131813	0.700824	-0.512876	0.948664	FALSE	260340	262842	244398	297166	252560	243133	0	18283	35183	67669	22982	35457	147244	176030	135825	174301	138935	134152	0	120497	89712.4	177000	101615	146463
Q8C7V3	Q8C7V3	Utp15	U3 small nucleolar RNA-associated protein 15 homolog	5	0.316375	0.347594	0.700357	-0.513838	0.499798	FALSE	144963	112807	154048	86716	266257	247026	0	4703.8	25478.5	22029	19852	39360.8	81988.5	75549	85612.9	50862.6	146470	136300	0	31001.1	64967.1	57620.7	87775.6	162589
Q78ZA7	Q78ZA7	Nap1l4	Nucleosome assembly protein 1-like 4	14	0.0316408	0.0402822	0.700134	-0.514298	1.49975	FALSE	2795196	2336240	2665881	2.81342e+06	3217450	3117748	178598	106820	610959	708853	176320	264295	1.58092e+06	1.56462e+06	1.48158e+06	1.65019e+06	1.76994e+06	1.72025e+06	851211	704015	1.55787e+06	1.85413e+06	779599	1.09173e+06
Q8C4Y3	Q8C4Y3	Nelfb	Negative elongation factor B	6	0.143804	0.1659	0.698876	-0.516891	0.842229	FALSE	185183	128722	152979	147386	204736	198675	4298.3	4233.1	43084	49193	12849.5	15705	104736	86207.4	85018.7	86448.2	112627	109621	20486.1	27898.9	109859	128673	56814.1	64873.2
P70336	P70336	Rock2	Rho-associated protein kinase 2	31	0.000239179	0.000478134	0.698593	-0.517476	3.62128	FALSE	2328054	2016041	2284023	2269996	2524009	2.65032e+06	185996	121394	445462	291754	261677	224897	1.31671e+06	1.35018e+06	1.26936e+06	1.33145e+06	1.38848e+06	1.46234e+06	886471	800066	1.13587e+06	763134	1.15701e+06	928989
P62281	P62281	Rps11	Small ribosomal subunit protein uS17	14	0.0929011	0.11008	0.698442	-0.517788	1.03198	FALSE	6841995	6431064	7415592	6515565	9428938	8968845	320065	317545	994944	1.09186e+06	705187	1.50302e+06	3.86972e+06	4.30701e+06	4.12125e+06	3.82166e+06	5.18693e+06	4.94867e+06	1.52546e+06	2.09283e+06	2.53699e+06	2.85594e+06	3.11798e+06	6.20855e+06
Q80UB0	Q80UB0		Testin-2;Testin-1	3	0.507481	0.539398	0.697017	-0.520734	0.29458	FALSE	34110.1	19132.4	7777.4	31998.8	82144	94884	8417.9	0	0	0	6326.4	9288.5	19292.1	12813.3	4322.33	18768.7	45188.1	52353.4	40120.4	0	0	0	27972.2	38368.3
Q6ZQL4	Q6ZQL4	Wdr43	WD repeat-containing protein 43	7	0.140501	0.1624	0.696558	-0.521685	0.852319	FALSE	307694	156462	265668	198981	476452	465490	18519.1	14123.6	48115.9	78862.7	20257.7	33876.5	174026	104786	147646	116711	262100	256840	88263.6	93083.7	122690	206279	89569.4	139935
O88512	O88512	Ap1g2	AP-1 complex subunit gamma-like 2	7	0.227244	0.255616	0.695405	-0.524075	0.643508	FALSE	326552	140868	425952	359860	572539	246168	31579	21197.6	90124	79395	20633.1	0	184692	94342	236725	211073	314958	135826	150508	139706	229805	207672	91229.3	0
P70303	P70303	Ctps2	CTP synthase 2	7	0.0846654	0.101112	0.693641	-0.52774	1.07229	FALSE	285730	217398	353267	350714	217422	256896	7017.1	17698.3	64689.8	67293.8	16745.5	26180	161604	145596	196330	205709	119606	141745	33444.1	116643	164951	176019	74040.2	108143
P61021	P61021	Rab5b	Ras-related protein Rab-5B	5	0.00753369	0.0107385	0.691073	-0.53309	2.12299	FALSE	598241	443845	535514	407686	458102	355692	31689.6	22696.2	76908	79558.8	40155.4	57517.2	338355	297251	297614	239125	252005	196257	151035	149583	196106	208100	177547	237588
Q8BZ98	Q8BZ98	Dnm3	Dynamin-3	4	0.333524	0.365112	0.688687	-0.538081	0.476873	FALSE	427380	318474	440987	452992	394854	384917	15507.7	0	64102	172654	58800	2911.7	241719	213288	245081	265699	217212	212383	73911	0	163452	451605	259984	12027.5
Q9D0R8	Q9D0R8	Lsm12	Protein LSM12	3	0.0477961	0.0592957	0.68853	-0.538409	1.32061	FALSE	328976	251690	247310	283996	411889	323252	8381.6	18241	62794	71302	20003	33185.3	186063	168562	137444	166576	226583	178358	39947.4	120220	160117	186503	88443.3	137080
Q8BGZ4	Q8BGZ4	Cdc23	Cell division cycle protein 23 homolog	11	0.0818463	0.0978832	0.68795	-0.539624	1.087	FALSE	662007	569867	654137	662710	663074	601398	29365.7	26177.7	92965	203943	57347.7	43652.9	374420	381651	363540	388708	364762	331828	139959	172528	237049	533449	253563	180318
P00375	P00375	Dhfr	Dihydrofolate reductase	6	0.0172999	0.0230339	0.687924	-0.539679	1.76196	FALSE	656690	490243	413553	574597	795584	672393	37118.6	22566.5	112720	106994	67445.2	57251	371413	328325	229834	337026	437657	371001	176910	148728	287422	279860	298209	236489
Q3UIR3	Q3UIR3	Dtx3l	E3 ubiquitin-protein ligase DTX3L	4	0.266823	0.296782	0.68724	-0.541115	0.573776	FALSE	367588	358660	390051	331575	363345	507324	0	11103	37036	60782.7	41397	99422	207902	240201	216773	194483	199879	279922	0	73176	94437.3	158988	183037	410686
P21107	P21107	Tpm3	Tropomyosin alpha-3 chain	13	0.00914736	0.0127642	0.684966	-0.545895	2.0387	FALSE	5513511	4263536	5158839	4978320	4868297	3731756	511193	400049	674515	449028	374029	406542	3.11835e+06	2.85537e+06	2.86705e+06	2.92e+06	2.67809e+06	2.05904e+06	2.43639e+06	2.63658e+06	1.71993e+06	1.17451e+06	1.65377e+06	1.67932e+06
Q810B6	Q810B6	Ankfy1	Rabankyrin-5	20	0.0805924	0.0965524	0.684009	-0.547914	1.09371	FALSE	2362399	1442619	1977175	1718174	1853027	1893035	84714.3	47375.8	517246	430394	171420	123176	1.33613e+06	966149	1.09882e+06	1.00778e+06	1.01936e+06	1.0445e+06	403756	312237	1.31891e+06	1.12577e+06	757936	508808
P70261	P70261	Pald1	Paladin	10	0.440688	0.47219	0.683625	-0.548722	0.355868	FALSE	597659	277827	573684	455139	155913	65453	31696.8	10461	87065.2	152941	0	0	338026	186066	318828	266958	85768.8	36114.5	151070	68944.8	222006	400043	0	0
Q61753	Q61753	Phgdh	D-3-phosphoglycerate dehydrogenase	24	0.0485097	0.0601163	0.683456	-0.54908	1.31417	FALSE	7.40242e+06	6445045	9865737	8.12359e+06	6.54374e+06	6084620	554718	366907	1.73935e+06	1.73672e+06	415198	410236	4.18668e+06	4.31637e+06	5.48293e+06	4.76483e+06	3.59976e+06	3.35726e+06	2.64383e+06	2.41815e+06	4.43513e+06	4.54268e+06	1.8358e+06	1.69457e+06
P55258	P55258	Rab8a	Ras-related protein Rab-8A	9	0.0042959	0.00644385	0.682363	-0.551389	2.36695	FALSE	1305461	1087884	1199207	1139198	1208030	934102	96590	61705	195986	246811	91224.6	72903.9	738347	728577	666465	668188	664547	515402	460356	406676	499740	645577	403350	301147
O70362	O70362	Gpld1	Phosphatidylinositol-glycan-specific phospholipase D	7	0.182113	0.207667	0.675799	-0.565333	0.73966	FALSE	332359	211884	456763	399881	189940	155546	12885.4	25511	67020	66259	12235	13013	187977	141903	253848	234547	104487	85824.3	61412.9	168134	170893	173312	54097.1	53753.2
Q9D289	Q9D289	Trappc6b	Trafficking protein particle complex subunit 6B	3	0.40029	0.43141	0.67557	-0.565823	0.397626	FALSE	89621	46813	60393	53592	68745	22469	0	0	16366	0	6162.4	15561.2	50688.1	31351.6	33563.7	31434	37817.2	12397.5	0	0	41731.3	0	27247.1	64279.2
Q8VHL1	Q8VHL1	Setd7	Histone-lysine N-methyltransferase SETD7	4	0.318328	0.349559	0.674374	-0.568379	0.497125	FALSE	223873	191455	228058	189723	374307	410977	15869	17173	8294.2	44109.7	0	72340	126619	128221	126744	111281	205909	226761	75633	113181	21149.2	115377	0	298817
Q3UJD6	Q3UJD6	Usp19	Ubiquitin carboxyl-terminal hydrolase 19	10	0.06522	0.0793641	0.673672	-0.569881	1.18562	FALSE	314483	209916	319430	307918	524812	503661	14620.1	13448.2	76464.7	65196.9	41366.6	31659.1	177866	140585	177525	180607	288703	277901	69680.6	88632.4	194976	170534	182902	130775
Q8K400	Q8K400	Stxbp5	Syntaxin-binding protein 5	2	0.222211	0.250363	0.67275	-0.571858	0.653235	FALSE	72464	60528	56896	55339	86571	73670	4532.7	0	22469	14829	8968.2	0	40984.4	40536.7	31620.2	32458.7	47623.4	40648.3	21603.2	0	57293.2	38787.8	39652.9	0
P63328	P63328	Ppp3ca	Protein phosphatase 3 catalytic subunit alpha	10	0.0305301	0.0389734	0.670711	-0.576236	1.51527	FALSE	597785	435528	630659	541887	596081	694160	79116.6	12007	96803	98309.7	32601.2	58861.4	338097	291681	350492	317840	327909	383011	377076	79133.9	246836	257146	144146	243141
Q4FK66	Q4FK66	Prpf38a	Pre-mRNA-splicing factor 38A	3	0.255186	0.284868	0.670643	-0.576383	0.593143	FALSE	96907	90055	90444	92878	114882	100853	0	3487.4	30291.8	33072	9141.9	0	54809	60311.5	50264.7	54476.9	63197.5	55646.8	0	22984.2	77240.4	86505.6	40420.9	0
Q8CFE3	Q8CFE3	Rcor1	REST corepressor 1	4	0.452324	0.484046	0.670388	-0.576932	0.344551	FALSE	179980	32447	166562	158606	208004	161571	0	0	9111.8	51057.8	42275.1	0	101794	21730.4	92567.6	93029.2	114425	89148.7	0	0	23234	133551	186919	0
Q8R2Q4	Q8R2Q4	Gfm2	Ribosome-releasing factor 2, mitochondrial	6	0.207121	0.234171	0.670285	-0.577154	0.683776	FALSE	271944	129663	203019	201249	295481	211765	0	0	55899	49037	34348.3	19524	153807	86837.8	112829	118041	162546	116844	0	0	142536	128265	151871	80648.4
P0DP28;P0DP27;P0DP26;Q9D6P8	P0DP28	Calm3;Calm2;Calm1;Calml3	Calmodulin-3;Calmodulin-2;Calmodulin-1;Calmodulin-like protein 3	12	0.00530491	0.00778935	0.669005	-0.579911	2.27532	FALSE	12449937	9629759	13382742	13743505	11255013	10338818	1334865	733775	2003021	1702785	945539	583995	7.04148e+06	6.44923e+06	7.43752e+06	8.06115e+06	6.19147e+06	5.70457e+06	6.36208e+06	4.83605e+06	5.10746e+06	4.45393e+06	4.1807e+06	2.41233e+06
Q9R0P5	Q9R0P5	Dstn	Destrin	21	0.00139033	0.00232562	0.6689	-0.580137	2.85688	FALSE	11678233	9950798	12748945	11231820	11910914	12174964	745140	636882	2518823	2114630	751759	937236	6.60501e+06	6.66424e+06	7.08528e+06	6.58794e+06	6.55229e+06	6.71768e+06	3.5514e+06	4.19747e+06	6.42269e+06	5.53119e+06	3.3239e+06	3.87147e+06
Q04750	Q04750	Top1	DNA topoisomerase 1	27	0.100378	0.118443	0.66831	-0.58141	0.998361	FALSE	2411175	2049613	2362953	3299777	2972545	2836234	106155	42809.5	496961	425382	195305	510102	1.36372e+06	1.37266e+06	1.31322e+06	1.93546e+06	1.63522e+06	1.56493e+06	505943	282142	1.26719e+06	1.11266e+06	863540	2.1071e+06
Q8BXC6	Q8BXC6	Commd2	COMM domain-containing protein 2	7	0.194569	0.221099	0.666709	-0.584871	0.710926	FALSE	246316	205560	281617	226389	269210	185898	12954.6	1388.5	49694	41985	4473.5	52643.5	139312	137667	156510	132787	148095	102571	61742.7	9151.11	126714	109819	19779.6	217456
Q9CQ65	Q9CQ65	Mtap	S-methyl-5-thioadenosine phosphorylase	10	0.0231785	0.0301882	0.665472	-0.587551	1.63492	FALSE	1448544	1198140	1396187	1455259	1955823	1803851	63385.1	75845	288374	381593	121073	114067	819272	802417	775937	853572	1.07591e+06	995296	302099	499868	735319	998123	535324	471180
Q64105	Q64105	Spr	Sepiapterin reductase	11	0.0133243	0.0180754	0.664245	-0.590212	1.87535	FALSE	2003559	1670723	2047275	1894898	2009813	1845605	142743	113821	452315	375993	82104.8	113895	1.13318e+06	1.11891e+06	1.13778e+06	1.11144e+06	1.10561e+06	1.01833e+06	680327	750152	1.15335e+06	983477	363026	470471
Q9D1G1	Q9D1G1	Rab1b	Ras-related protein Rab-1B	9	0.000414401	0.000781979	0.662586	-0.593821	3.38258	FALSE	3869158	3614029	3565716	3546217	3849458	3978945	253486	178357	715817	645618	365238	263909	2.18833e+06	2.42038e+06	1.98166e+06	2.08001e+06	2.11762e+06	2.19543e+06	1.20814e+06	1.17549e+06	1.82525e+06	1.68873e+06	1.6149e+06	1.09014e+06
P14152	P14152	Mdh1	Malate dehydrogenase, cytoplasmic	19	0.00101765	0.00175411	0.662055	-0.594976	2.9924	FALSE	9493145	9400307	12242216	1.0623e+07	10378870	9977011	770520	642280	1648632	2.10244e+06	774307	664462	5.36916e+06	6.29556e+06	6.80367e+06	6.23082e+06	5.7095e+06	5.50493e+06	3.67237e+06	4.23304e+06	4.20381e+06	5.49929e+06	3.4236e+06	2.74472e+06
O08738	O08738	Casp6	Caspase-6;Caspase-6 subunit p18;Caspase-6 subunit p11	6	0.0586697	0.0718745	0.661516	-0.596151	1.23159	FALSE	345323	164247	185963	206561	320029	222385	14291.5	7591.5	46948.4	57850.6	15521.3	21862	195309	109999	103350	121157	176051	122704	68114.5	50032.9	119713	151318	68627.4	90306.1
Q8JZN7	Q8JZN7	Rhot2	Mitochondrial Rho GTPase 2	4	0.412172	0.442978	0.661486	-0.596218	0.384922	FALSE	210295	56791	167030	150814	158481	56750.3	0	0	0	20341	19749	39124	118939	38034	92827.7	88458.8	87181.6	31312.7	0	0	0	53205.4	87320.2	161611
Q9CWS4	Q9CWS4	Ints11	Integrator complex subunit 11	2	0.346365	0.377901	0.661448	-0.5963	0.460466	FALSE	56986	19510	56890	62821	77047	68443	0	0	13323	22687.6	7903.5	0	32230.3	13066.2	31616.9	36847.2	42384.2	37764.2	0	0	33972	59343.4	34945.3	0
Q08642	Q08642	Padi2	Protein-arginine deiminase type-2	27	0.255323	0.284946	0.660362	-0.598671	0.59291	FALSE	2.1899e+06	2.01672e+06	2.0188e+06	1.73118e+06	5652671	6235840	170152	103228	326815	333022	439410	558794	1.23857e+06	1.35063e+06	1.12195e+06	1.01541e+06	3.10958e+06	3.4407e+06	810958	680340	833339	871077	1.94285e+06	2.30823e+06
Q9QZ06	Q9QZ06	Tollip	Toll-interacting protein	5	0.000949005	0.00164919	0.659652	-0.600223	3.02273	FALSE	433765	492037	521317	475361	576835	606920	31113	22415.2	97326	78944	52034.6	49317.9	245330	329527	289724	278820	317321	334875	148287	147731	248169	206492	230071	203719
Q8BX09	Q8BX09	Rbbp5	Retinoblastoma-binding protein 5	4	0.310479	0.341736	0.659209	-0.601192	0.507968	FALSE	175420	41452	88705	207800	216043	171655	5422.2	0	36609	56664	8668	7649.3	99214.6	27761.2	49298.2	121884	118847	94712.7	25842.7	0	93348.5	148215	38325.6	31597.2
O54984	O54984	Get3	ATPase GET3	10	0.0299591	0.0383369	0.659176	-0.601264	1.52347	FALSE	1477070	1192383	1829010	1591322	2012890	2026360	123572	24757	305940	396241	124790	171607	835406	798561	1.01648e+06	933378	1.10731e+06	1.11807e+06	588955	163165	780110	1.03644e+06	551757	708864
Q99NH0	Q99NH0	Ankrd17	Ankyrin repeat domain-containing protein 17	6	0.148619	0.171362	0.657099	-0.605818	0.827927	FALSE	337985	265509	343234	307052	423566	457169	53866	40935	4150.2	38532	15944.6	23389	191159	177816	190754	180099	233007	252248	256730	269788	10582.5	100787	70499.1	96613.7
Q9ES52	Q9ES52	Inpp5d	Phosphatidylinositol 3,4,5-trisphosphate 5-phosphatase 1	3	0.270359	0.300068	0.656495	-0.607144	0.56806	FALSE	58882	38023.9	61444	35424	12357	37584	0	0	12884.7	8265.1	2825.3	6233.9	33302.7	25465.3	34147.8	20777.7	6797.68	20737.4	0	0	32854.4	21618.8	12492.1	25750.6
P62983	P62983	Rps27a	Ubiquitin-ribosomal protein eS31 fusion protein;Ubiquitin;Small ribosomal subunit protein eS31	18	0.00121982	0.00206154	0.656254	-0.607673	2.91371	FALSE	3.44223e+07	30430424	31354020	30121232	35484719	31020344	2.13073e+06	1.68222e+06	3.72484e+06	4.14697e+06	3029818	4.41558e+06	1.94687e+07	2.03798e+07	1.74251e+07	1.76674e+07	1.95204e+07	1.71158e+07	1.01552e+07	1.10869e+07	9.49788e+06	1.08471e+07	1.33963e+07	1.82396e+07
Q99P91	Q99P91	Gpnmb	Transmembrane glycoprotein NMB	2	0.379472	0.411167	0.655027	-0.610375	0.42082	FALSE	42521	372760	717739	373190	1223250	1487980	30481	13341	77480.5	58262.2	73166	158770	24049.2	249644	398887	218892	672919	821011	145275	87925.8	197566	152395	323504	655836
Q8R4Y4	Q8R4Y4	Stab1	Stabilin-1	2	0.321064	0.352107	0.654822	-0.610826	0.493409	FALSE	38341	32622.5	26544.7	36054	12579	24132.3	0	0	8658.2	7285.7	0	5841.6	21685	21847.9	14752.3	21147.2	6919.81	13315.3	0	0	22077.4	19057	0	24130.1
Q9D1A2	Q9D1A2	Cndp2	Cytosolic non-specific dipeptidase	38	0.00692529	0.00995159	0.654605	-0.611303	2.15956	FALSE	20044927	17175814	28111755	22417791	1.93866e+07	1.85462e+07	1.95759e+06	916507	3.82373e+06	4.02961e+06	1.12631e+06	1.65223e+06	1.13371e+07	1.1503e+07	1.56232e+07	1.3149e+07	1.06647e+07	1.02331e+07	9.33005e+06	6.04037e+06	9.75004e+06	1.05402e+07	4.97997e+06	6.8249e+06
P70699	P70699	Gaa	Lysosomal alpha-glucosidase	15	0.0375385	0.0472938	0.654543	-0.611441	1.42552	FALSE	1126048	1011519	1516331	1197526	872025	747860	78210.5	60986	179515	256834	44176.3	86215.3	636874	677433	842708	702400	479708	412641	372758	401937	457741	671795	195326	356132
Q922K7	Q922K7	Nop2	Probable 28S rRNA (cytosine-C(5))-methyltransferase	10	0.195273	0.22178	0.654501	-0.611532	0.709358	FALSE	325519	364098	341080	315809	952176	775866	19820.4	9865.7	62987.2	96292	57799	77683.1	184108	243843	189557	185236	523799	428093	94465.7	65021.4	160610	251869	255558	320888
Q5SSH7	Q5SSH7	Zzef1	Zinc finger ZZ-type and EF-hand domain-containing protein 1	7	0.195128	0.221674	0.65389	-0.612879	0.709681	FALSE	126787	118374	73799.8	129178	198252	236048	17986.7	3232.8	20861.6	46228.5	3137.3	8848.7	71708.7	79277	41014.6	75768.4	109060	130242	85726.2	21306.2	53194.5	120919	13871.6	36551.6
Q8K023	Q8K023	Akr1c18	Aldo-keto reductase family 1 member C18	12	0.563303	0.592717	0.652721	-0.615461	0.249258	FALSE	198281	247768	182277	157986	1511987	1140630	2438.1	0	9087.4	11376.1	178971	98274	112144	165935	101301	92665.5	831756	629356	11620.2	0	23171.8	29756.2	791321	405944
P50543	P50543	S100a11	Protein S100-A11	8	0.000141977	0.000299338	0.652002	-0.617051	3.84778	FALSE	7733161	7012867	7229141	7326197	9099160	9689115	592900	366752	1.13399e+06	1095693	804256	854077	4.37375e+06	4.69665e+06	4.01763e+06	4.29713e+06	5.00552e+06	5.34608e+06	2.82581e+06	2.41713e+06	2.89153e+06	2.86598e+06	3.55602e+06	3.52796e+06
Q9D8N2	Q9D8N2	Dennd10	DENN domain-containing protein 10	6	0.222514	0.250639	0.651927	-0.617219	0.652642	FALSE	200208	139941	274824	352656	222017	291282	5716	2807.5	82490	65966	22917.4	5756.6	113234	93721.1	152735	206848	122133	160718	27242.9	18503.2	210339	172546	101329	23779
P97372	P97372	Psme2	Proteasome activator complex subunit 2	9	0.00446742	0.00667282	0.651619	-0.6179	2.34994	FALSE	1366152	1321848	1629878	1185988	1.19428e+06	1306411	120703	71566	247079	259324	73283.9	82886.6	772673	885267	905812	695633	656984	720828	575282	471666	630021	678308	324025	342382
Q60870	Q60870	Reep5	Receptor expression-enhancing protein 5	6	0.0211691	0.0277586	0.651063	-0.619132	1.6743	FALSE	955486	808065	880397	861098	744882	718511	74425.4	48918	186450	23272	78729.7	76243.8	540407	541176	489285	505071	409765	396447	354718	322401	475424	60872	348103	314943
Q8VDP3	Q8VDP3	Mical1	[F-actin]-monooxygenase MICAL1	20	0.175985	0.201004	0.650855	-0.619592	0.754525	FALSE	845636	722228	628582	676544	1111292	1299593	18802.1	3504.8	108261	141551	107110	180049	478278	483689	349337	396822	611330	717066	89612.4	23098.9	276052	370252	473586	743734
Q64727	Q64727	Vcl	Vinculin	85	0.0542952	0.0667982	0.648867	-0.624006	1.26524	FALSE	36536615	29871731	3.26785e+07	2.99227e+07	3.35698e+07	3.11225e+07	5.18265e+06	2.55349e+06	3.62629e+06	2.21559e+06	1.75898e+06	2018455	2.06645e+07	2.00057e+07	1.81612e+07	1.7551e+07	1.8467e+07	1.71722e+07	2.47009e+07	1.68292e+07	9.24661e+06	5.79525e+06	7.77735e+06	8.3377e+06
P61750	P61750	Arf4	ADP-ribosylation factor 4	4	0.0181477	0.0240796	0.647636	-0.626745	1.74118	FALSE	1903972	1676770	2033554	1909574	2371820	2394879	160392	37053	417840	432025	203768	115647	1.07685e+06	1.12296e+06	1.13016e+06	1.12005e+06	1.30476e+06	1.3214e+06	764442	244203	1.06544e+06	1.13004e+06	900960	477707
Q62048	Q62048	Pea15	Astrocytic phosphoprotein PEA-15	5	0.030836	0.0393166	0.647589	-0.626849	1.51094	FALSE	485924	306078	406829	634418	405811	538346	43180	6578.5	64159.7	87237.1	47339	44737	274831	204986	226097	372113	223240	297039	205800	43356.6	163599	228184	209309	184797
Q923G2	Q923G2	Polr2h	DNA-directed RNA polymerases I, II, and III subunit RPABC3	5	0.0041703	0.00626654	0.647202	-0.627712	2.37983	FALSE	232702	175956	237740	218926	308972	286888	14544.3	8174.5	35671	44293	27349.1	22171.7	131612	117841	132125	128409	169968	158294	69319.4	53875.3	90956.7	115856	120924	91585.4
Q9D9M2	Q9D9M2	Usp12	Ubiquitin carboxyl-terminal hydrolase 12	2	0.563374	0.592717	0.647189	-0.62774	0.249203	FALSE	164580	22070	140369	158829	22758	20241	0	0	0	18023	0	36017	93083.7	14780.7	78010.7	93160	12519.4	11168.2	0	0	0	47142.3	0	148777
P70677	P70677	Casp3	Caspase-3;Caspase-3 subunit p17;Caspase-3 subunit p12	7	0.0861339	0.102721	0.64631	-0.629703	1.06483	FALSE	364366	287197	189199	479001	575424	461543	21960.7	11714	85406	88151.8	39021	17786	206079	192341	105148	280955	316545	254662	104667	77202.9	217775	230576	172531	73469.2
Q61081	Q61081	Cdc37	Hsp90 co-chaperone Cdc37;Hsp90 co-chaperone Cdc37, N-terminally processed	19	0.0020417	0.00327691	0.646168	-0.630019	2.69001	FALSE	2622107	2.04415e+06	2373658	2053834	3047294	2771813	183519	73921.3	340537	458094	247345	247679	1.48302e+06	1.36901e+06	1.31917e+06	1.20466e+06	1.67634e+06	1.52938e+06	874668	487189	868328	1.19823e+06	1.09364e+06	1.0231e+06
P02104	P02104	Hbb-y	Hemoglobin subunit epsilon-Y2	12	0.0694974	0.0841347	0.645609	-0.631268	1.15803	FALSE	6572517	5915246	6357926	6761830	13587125	12559981	443078	215606	1450187	1.55849e+06	837546	989832	3.71731e+06	3.96155e+06	3.53345e+06	3.9661e+06	7.47438e+06	6.93012e+06	2.11175e+06	1.42098e+06	3.6978e+06	4.07652e+06	3.70321e+06	4.08873e+06
O35678	O35678	Mgll	Monoglyceride lipase	8	0.108493	0.127346	0.645333	-0.631884	0.964598	FALSE	613295	419185	506090	541045	380211	520521	32501.5	17111.3	109070	156626	11736.5	25241	346869	280736	281262	317346	209157	287204	154905	112775	278115	409684	51892.9	104264
Q61768	Q61768	Kif5b	Kinesin-1 heavy chain	49	0.00365591	0.00555258	0.645	-0.63263	2.437	FALSE	4.67042e+06	3.63538e+06	4856783	4.56345e+06	4.98604e+06	4.9331e+06	248664	160914	952444	924662	398531	341659	2.64151e+06	2.43468e+06	2.69918e+06	2.67666e+06	2.74286e+06	2.7219e+06	1.18516e+06	1.06052e+06	2.42862e+06	2.41862e+06	1.76211e+06	1.4113e+06
P09405	P09405	Ncl	Nucleolin	49	0.0156307	0.0209165	0.644383	-0.634009	1.80602	FALSE	13915985	1.09354e+07	13461194	12591097	22748276	20875382	1.50361e+06	801276	2.71266e+06	1336321	1337278	1472900	7.87065e+06	7.32364e+06	7.48112e+06	7.38522e+06	1.2514e+07	1.15182e+07	7.16635e+06	5.28093e+06	6.91696e+06	3.49538e+06	5.91278e+06	6.08416e+06
Q810D6	Q810D6	Grwd1	Glutamate-rich WD repeat-containing protein 1	5	0.30001	0.331158	0.644029	-0.634802	0.522865	FALSE	81849	48439.5	97130	68303.8	239586	186879	0	0	17275.7	22375.1	17931.5	19536.9	46292.4	32440.9	53980.4	40063.1	131798	103113	0	0	44050.9	58526	79284.2	80701.7
P15864	P15864	H1-2	Histone H1.2	23	0.00355337	0.00540653	0.643477	-0.63604	2.44936	FALSE	47912693	47574048	49678084	45438738	41346784	34291826	3832260	3.05363e+06	8.25683e+06	4490630	2.76122e+06	3.93803e+06	2.70986e+07	3.18612e+07	2.76088e+07	2.66518e+07	2.27452e+07	1.89209e+07	1.82649e+07	2.01254e+07	2.10539e+07	1.1746e+07	1.22087e+07	1.62669e+07
Q3UIA2	Q3UIA2	Arhgap17	Rho GTPase-activating protein 17	12	0.0546935	0.0672297	0.642543	-0.638135	1.26206	FALSE	620764	465160	717858	614196	957839	1071105	30569	12349	119662	142054	72492.8	98672	351094	311526	398953	360252	526915	590995	145694	81387.9	305124	371567	320527	407588
Q9JHS3	Q9JHS3	Lamtor2	Ragulator complex protein LAMTOR2	4	0.0459842	0.0572373	0.641043	-0.641506	1.33739	FALSE	387855	394367	372490	474983	345421	250557	23705.3	11692	68648	64170	14235	57082	219364	264115	207013	278598	190019	138248	112981	77057.9	175044	167848	62940.1	235790
Q61239	Q61239	Fnta	Protein farnesyltransferase/geranylgeranyltransferase type-1 subunit alpha	6	0.0811935	0.0971848	0.640746	-0.642177	1.09048	FALSE	294810	283436	353123	353006	297748	347632	10144	7555.1	83280	76292	37966	8912.5	166740	189822	196250	207053	163793	191810	48347.2	49793	212354	199555	167867	36815.2
Q91XD6	Q91XD6	Vps36	Vacuolar protein-sorting-associated protein 36	5	0.0894562	0.106265	0.640671	-0.642344	1.04839	FALSE	309430	142739	334315	190406	213139	214409	7202.6	19326.5	31515.7	60196	19565.7	6981.4	175008	95595	185797	111681	117249	118303	34328.2	127374	80361.2	157453	86509.8	28838.3
Q8VDD5;Q61879	Q8VDD5	Myh9;Myh10	Myosin-9;Myosin-10	237	0.00388509	0.00587124	0.640039	-0.643769	2.4106	FALSE	145417080	1.18196e+08	133364718	1.31526e+08	1.18119e+08	1.12981e+08	6.61322e+06	5.42387e+06	1.38908e+07	1.83937e+07	1.49525e+07	1.56622e+07	8.22455e+07	7.91578e+07	7.41181e+07	7.71455e+07	6.4978e+07	6.23386e+07	3.15192e+07	3.57468e+07	3.54199e+07	4.81119e+07	6.61123e+07	6.46963e+07
Q62009	Q62009	Postn	Periostin	10	0.562999	0.592616	0.639774	-0.644366	0.249492	FALSE	346764	0	94206	1.11326e+06	88880	161641	44499	10367.5	38688.3	19406.4	44701	9101.3	196124	0	52355.4	652973	48893.6	89187.3	212086	68328.5	98650.5	50760.8	197646	37595
Q9CZX0	Q9CZX0	Elp3	Elongator complex protein 3	12	0.013034	0.0176872	0.63946	-0.645073	1.88492	FALSE	691914	700972	784127	661117	692371	616572	32939.6	21357	153791	146293	52261.1	56781.4	391335	469454	435782	387773	380879	340201	156993	140756	392148	382655	231073	234549
Q8VI75	Q8VI75	Ipo4	Importin-4	17	0.0673445	0.0817383	0.639344	-0.645336	1.1717	FALSE	916878	748471	996520	686348	1569178	1557672	66947.4	22519	176119	104323	127263	148335	518571	501265	553820	402572	863217	859464	319077	148415	449082	272876	562692	612734
P32067	P32067	Ssb	Lupus La protein homolog	25	0.00296304	0.00460749	0.639226	-0.645602	2.52826	FALSE	3028580	2.30476e+06	3221572	3.10021e+06	3935770	3741505	241462	87519.4	569851	603865	243311	304080	1.71291e+06	1.54354e+06	1.7904e+06	1.81841e+06	2.1651e+06	2.06442e+06	1.15083e+06	576810	1.45305e+06	1.57951e+06	1.0758e+06	1.25607e+06
Q9QXB9	Q9QXB9	Drg2	Developmentally-regulated GTP-binding protein 2	9	0.087985	0.104723	0.638677	-0.646842	1.05559	FALSE	504476	501464	726171	551993	807220	744788	15879.8	0	128359	148779	81591.9	61593.9	285323	335840	403573	323767	444058	410946	75684.5	0	327300	389158	360759	254428
Q6VN19;P69566	Q6VN19	Ranbp10;Ranbp9	Ran-binding protein 10;Ran-binding protein 9	3	0.0743174	0.0896119	0.637927	-0.648537	1.12891	FALSE	79782	143016	153234	66311	182325	85064	13542.8	5823.5	17337	16539	10359	6476.2	45123.4	95780.5	85160.5	38894.2	100298	46935.1	64546.1	38380.6	44207.2	43260.7	45802.3	26751.5
Q8BRF7	Q8BRF7	Scfd1	Sec1 family domain-containing protein 1	23	0.000834183	0.00147135	0.636045	-0.652799	3.07874	FALSE	2427827	1826057	2.31228e+06	1867478	2419046	2062136	146877	87574.8	405515	335954	125404	239896	1.37314e+06	1.22294e+06	1.28506e+06	1.09536e+06	1.33074e+06	1.13781e+06	700026	577175	1.03401e+06	878747	554472	990946
Q9CYL5	Q9CYL5	Glipr2	Golgi-associated plant pathogenesis-related protein 1	2	0.449121	0.48074	0.635455	-0.654138	0.347636	FALSE	171978	148157	176732	188914	157840	141888	20704	40047	0	0	0	0	97267.9	99223.5	98219.6	110806	86829	78288.4	98677	263936	0	0	0	0
A2ARV4	A2ARV4	Lrp2	Low-density lipoprotein receptor-related protein 2	139	0.205238	0.232413	0.634252	-0.656871	0.687742	FALSE	2.24623e+07	1.56394e+07	19921882	22482238	5.47171e+06	4.22452e+06	1182057	785334	3.27624e+06	3.80132e+06	678952	330622	1.27043e+07	1.0474e+07	1.10717e+07	1.31868e+07	3.01003e+06	2.33093e+06	5.63378e+06	5.17586e+06	8.35402e+06	9.94302e+06	3.00199e+06	1.36571e+06
B1AZI6	B1AZI6	Thoc2	THO complex subunit 2	11	0.0802812	0.0963102	0.631278	-0.663652	1.09539	FALSE	475141	319737	400411	464498	605505	544431	5828.3	3556	85957.8	116070	48473.7	55408.1	268732	214134	222530	272448	333093	300396	27778.2	23436.3	219182	303601	214327	228876
Q9D0M1	Q9D0M1	Prpsap1	Phosphoribosyl pyrophosphate synthase-associated protein 1	4	0.130106	0.151208	0.631072	-0.664123	0.885704	FALSE	249680	161983	269706	186661	445266	366253	14451.3	0	25849	46217	39441	41954.8	141215	108483	149890	109485	244944	202084	68876.1	0	65911.8	120889	174388	173304
Q3TKT4	Q3TKT4	Smarca4	Transcription activator BRG1	16	0.0442381	0.0552423	0.631026	-0.664229	1.3542	FALSE	537806	571068	578662	393302	775990	749301	50135	38078	60988.2	90892.3	87278.9	10404.3	304174	382455	321594	230688	426878	413436	238948	250959	155513	237745	385904	42977.4
Q6PA06	Q6PA06	Atl2	Atlastin-2	8	0.00294621	0.00458299	0.63079	-0.664769	2.53074	FALSE	293574	191673	319403	276150	397473	313137	18067.6	20014	48472.2	45587	27668	15390	166041	128367	177510	161974	218653	172777	86111.7	131905	123598	119241	122334	63572
Q9WV85	Q9WV85	Nme3	Nucleoside diphosphate kinase 3	5	0.090388	0.107222	0.63075	-0.664861	1.04389	FALSE	214871	185722	200919	186281	330302	300033	10768	6486.8	6533.2	54572.6	36286	24103.7	121527	124381	111662	109262	181702	165547	51321.2	42752.2	16658.9	142744	160439	99565.9
Q02257	Q02257	Jup	Junction plakoglobin	35	0.0238954	0.0310363	0.630669	-0.665045	1.62169	FALSE	8918059	5515304	6.33256e+06	9343070	5.50418e+06	6029611	570939	330639	1.13655e+06	1.56777e+06	379190	391769	5.04391e+06	3.6937e+06	3.51935e+06	5.48011e+06	3.02789e+06	3.32691e+06	2.72114e+06	2.17913e+06	2.89806e+06	4.10078e+06	1.67659e+06	1.61829e+06
Q3TDD9	Q3TDD9	Ppp1r21	Protein phosphatase 1 regulatory subunit 21	4	0.051329	0.0633879	0.630214	-0.666086	1.28964	FALSE	189366	150177	232036	125681	138409	168455	12929.8	4395.2	46580	18675.8	17304.3	7370.1	107102	100576	128955	73717.3	76139.9	92947	61624.5	28967.2	118773	48849.8	76511	30443.9
P13864	P13864	Dnmt1	DNA (cytosine-5)-methyltransferase 1	35	0.163056	0.187042	0.628751	-0.66944	0.787664	FALSE	1.06434e+06	626357	919241	843111	2608836	2.23414e+06	52434.2	47914.4	177105	230276	159042	152268	601971	419483	510873	494521	1.43514e+06	1.23271e+06	249906	315787	451596	602326	703204	628978
Q9CZ28	Q9CZ28	Snf8	Vacuolar-sorting protein SNF8	3	0.0901254	0.10697	0.627915	-0.671358	1.04515	FALSE	202910	170714	160406	181999	137853	170236	6253.3	0	20900.7	50231	17425	19832.8	114763	114330	89146.4	106750	75834	93929.7	29803.8	0	53294.3	131388	77044.7	81924
Q9DCJ9	Q9DCJ9	Npl	N-acetylneuraminate lyase	21	0.194247	0.220792	0.627513	-0.672282	0.711645	FALSE	7678908	6837965	11368390	9.47921e+06	3497553	3459424	1.14595e+06	449858	1485841	925090	74979.8	118921	4.34306e+06	4.57951e+06	6.31803e+06	5.55996e+06	1.92403e+06	1.90878e+06	5.46172e+06	2.96486e+06	3.78871e+06	2.41973e+06	331523	491230
Q8CGY8	Q8CGY8	Ogt	UDP-N-acetylglucosamine--peptide N-acetylglucosaminyltransferase 110 kDa subunit	28	0.140644	0.16252	0.626769	-0.673994	0.851878	FALSE	1333462	1.0531e+06	1302754	1222665	2285290	1970351	20675.8	70312	119775	220297	105282	333666	754184	705280	724012	717145	1.25716e+06	1.08716e+06	98542.6	463402	305412	576225	465502	1.37828e+06
Q8C7R4	Q8C7R4	Uba6	Ubiquitin-like modifier-activating enzyme 6	30	0.0547153	0.067237	0.626627	-0.674321	1.26189	FALSE	2615537	2061713	2593399	2746974	2570976	2195209	156648	82009.5	542140	697238	73318.4	128987	1.4793e+06	1.38077e+06	1.44129e+06	1.61122e+06	1.41431e+06	1.21123e+06	746600	540496	1.38239e+06	1.82375e+06	324177	532810
Q9CY21	Q9CY21	Bud23	Probable 18S rRNA (guanine-N(7))-methyltransferase	2	0.408621	0.439384	0.626131	-0.675464	0.388679	FALSE	187515	141610	168806	151288	42020	155324	0	32049	0	20405	0	10561	106055	94838.9	93814.7	88736.9	23115.5	85701.9	0	211224	0	53372.9	0	43624.7
P59235	P59235	Nup43	Nucleoporin Nup43	3	0.03331	0.0422551	0.625545	-0.676815	1.47743	FALSE	163466	213177	143856	271360	260341	325433	26504.6	12533.4	40138	25454.3	8232.8	20426	92453.6	142769	79948.6	159164	143216	179562	126323	82603.2	102347	66580.2	36401.3	84374.3
Q64324	Q64324	Stxbp2	Syntaxin-binding protein 2	23	0.0953194	0.112788	0.625304	-0.677371	1.02082	FALSE	1.97682e+06	1413254	2548084	2158341	1792487	1513262	76731.6	41285.9	355961	613355	103702	120666	1.11806e+06	946483	1.41611e+06	1.26596e+06	986061	834960	365709	272101	907657	1.60434e+06	458520	498439
P62320	P62320	Snrpd3	Small nuclear ribonucleoprotein Sm D3	6	0.000715092	0.00127831	0.62363	-0.681239	3.14564	FALSE	2504848	1979660	2293705	2604348	2.67644e+06	2634744	172003	81460	435128	245718	257624	250493	1.4167e+06	1.32582e+06	1.27474e+06	1.52756e+06	1.47233e+06	1.45375e+06	819781	536874	1.10952e+06	642718	1.13908e+06	1.03472e+06
Q9R0Q7	Q9R0Q7	Ptges3	Prostaglandin E synthase 3	6	0.00263996	0.00413847	0.623518	-0.681497	2.5784	FALSE	2917230	2257760	2616130	2874857	3.99129e+06	3683592	172179	135172	537954	565099	257264	209887	1.64994e+06	1.51206e+06	1.45393e+06	1.68623e+06	2.19564e+06	2.03247e+06	820620	890871	1.37172e+06	1.47812e+06	1.13749e+06	866987
P17751	P17751	Tpi1	Triosephosphate isomerase	23	2.98937e-06	1.09696e-05	0.623506	-0.681524	5.52442	FALSE	36849300	34683210	40463079	34682530	35010819	3.57803e+07	2519741	1831283	5820366	5.65756e+06	2851525	2.94722e+06	2.08413e+07	2.3228e+07	2.24875e+07	2.03428e+07	1.92597e+07	1.97422e+07	1.20093e+07	1.20693e+07	1.48412e+07	1.47983e+07	1.2608e+07	1.21742e+07
Q8BQ30	Q8BQ30	Ppp1r18	Phostensin	3	0.328802	0.360222	0.622613	-0.683593	0.483065	FALSE	130306	102454	92631	75177	61537	123640	0	17209	0	8238.8	17346	0	73698.9	68615.4	51480.1	44094.5	33852	68219.8	0	113418	0	21550	76695.4	0
P61222	P61222	Abce1	ATP-binding cassette sub-family E member 1	25	0.0273455	0.0352582	0.62203	-0.684943	1.56311	FALSE	2283176	1.44301e+06	2.07366e+06	2.12971e+06	2770650	2594503	62575.7	39700.6	425034	450484	191630	258429	1.29133e+06	966408	1.15245e+06	1.24916e+06	1.52416e+06	1.43155e+06	298241	261653	1.08379e+06	1.17832e+06	847292	1.0675e+06
Q7TMY8	Q7TMY8	Huwe1	E3 ubiquitin-protein ligase HUWE1	36	0.0276354	0.0355671	0.621625	-0.685883	1.55853	FALSE	1.29161e+06	1.00886e+06	1365146	1.12161e+06	2093893	1884220	68050	36288.8	295027	282250	99061.7	151285	730515	675650	758686	657873	1.15187e+06	1.03964e+06	324332	239167	752283	738273	438001	624917
Q8K2J0	Q8K2J0	Plcd3	1-phosphatidylinositol 4,5-bisphosphate phosphodiesterase delta-3	7	0.594295	0.622469	0.621563	-0.686027	0.225998	FALSE	50673	147560	58790	63115.2	248509	309515	0	0	0	0	70944	0	28659.8	98823.7	32672.8	37019.8	136707	170779	0	0	0	0	313679	0
P24547	P24547	Impdh2	Inosine-5-monophosphate dehydrogenase 2	22	0.0247353	0.032078	0.620194	-0.689208	1.60668	FALSE	2823854	2256052	2703353	2.6208e+06	5192091	4933644	228266	170793	368759	561196	254984	368762	1.59712e+06	1.51092e+06	1.5024e+06	1.53721e+06	2.85621e+06	2.7222e+06	1.08794e+06	1.12564e+06	940291	1.46791e+06	1.12741e+06	1.52326e+06
Q6PB44	Q6PB44	Ptpn23	Tyrosine-protein phosphatase non-receptor type 23	14	0.0154401	0.0206745	0.619937	-0.689806	1.81135	FALSE	626589	532850	624030	452934	692932	674190	46139.4	8026.1	136139	109582	35135	54622.3	354388	356860	346808	265665	381187	371992	219904	52897.2	347137	286630	155349	225630
Q5PRF0	Q5PRF0	Heatr5a	HEAT repeat-containing protein 5A	3	0.267891	0.297797	0.619853	-0.690002	0.572042	FALSE	98267	64471	100190	111702	73746	105034	0	0	35925.4	28487	7076.9	0	55578.2	43177.5	55681.1	65518	40568.2	57953.8	0	0	91605.4	74512.7	31290.5	0
Q8R050	Q8R050	Gspt1	Eukaryotic peptide chain release factor GTP-binding subunit ERF3A	24	0.0198017	0.0260785	0.619599	-0.690594	1.7033	FALSE	2170771	1371073	2011017	1976645	3473925	3259330	145361	97846	330166	433510	148420	258820	1.22775e+06	918234	1.11763e+06	1.15939e+06	1.91103e+06	1.79837e+06	692805	644869	841882	1.13392e+06	656240	1.06912e+06
Q8BWU5	Q8BWU5	Osgep	tRNA N6-adenosine threonylcarbamoyltransferase	3	0.0688941	0.0834997	0.619254	-0.691397	1.16182	FALSE	60944	65723	74664	39701	73510	87700	4198.1	0	16233	14429	6554.3	3777.3	34468.9	44015.9	41494.9	23286.3	40438.4	48389.5	20008.5	0	41392.2	37741.6	28979.8	15603
P35279	P35279	Rab6a	Ras-related protein Rab-6A	16	1.45223e-05	4.1596e-05	0.61855	-0.693038	4.83796	FALSE	4.47421e+06	4.03844e+06	4359951	4083992	4.40432e+06	4329963	268652	201542	735431	626749	405077	310051	2.53054e+06	2.70462e+06	2.42306e+06	2.39544e+06	2.42285e+06	2.38911e+06	1.28042e+06	1.3283e+06	1.87526e+06	1.63937e+06	1.79105e+06	1.28074e+06
Q91YJ2	Q91YJ2	Snx4	Sorting nexin-4	11	0.00915351	0.0127686	0.617667	-0.6951	2.03841	FALSE	674349	534722	759033	678030	890328	959229	42042.4	26350.2	163747	146369	46887.1	50997.3	381401	358113	421836	397694	489776	529266	200378	173665	417534	382854	207311	210656
Q9CPW4	Q9CPW4	Arpc5	Actin-related protein 2/3 complex subunit 5	9	9.95553e-06	3.00547e-05	0.617052	-0.696536	5.00194	FALSE	2626322	2292299	2949807	2598474	2598725	2505009	201498	175110	364560	366038	189921	171808	1.4854e+06	1.5352e+06	1.63937e+06	1.52412e+06	1.42958e+06	1.38217e+06	960357	1.15409e+06	929583	957436	839738	709693
Q9CPX6	Q9CPX6	Atg3	Ubiquitin-like-conjugating enzyme ATG3	3	0.268189	0.298051	0.616716	-0.697323	0.571558	FALSE	263289	169973	217605	85330	218780	287091	0	0	0	34862	33808.1	48110.8	148912	113834	120935	50049.7	120353	158406	0	0	0	91187.7	149483	198733
Q8BL66	Q8BL66	Eea1	Early endosome antigen 1	30	0.012179	0.0166067	0.615144	-0.701004	1.91439	FALSE	1494166	1.02687e+06	1604958	1436443	1.55433e+06	1494758	77504.7	57113.8	235035	68352.1	193942	160201	845075	687712	891963	842535	855047	824750	369394	376417	599310	178787	857513	661747
O88668	O88668	Creg1	Protein CREG1	5	0.205839	0.233032	0.614209	-0.703198	0.686472	FALSE	3118152	2240855	3978510	2584645	704297	569443	311945	169477	329831	252969	76213	68202	1.76357e+06	1.50074e+06	2.21108e+06	1.516e+06	387439	314197	1.48676e+06	1.11696e+06	841028	661685	336976	281724
Q91X91	Q91X91	Qprt	Nicotinate-nucleotide pyrophosphorylase [carboxylating]	10	0.178702	0.203833	0.613245	-0.705465	0.747869	FALSE	1118478	883989	1502837	1.16045e+06	746601	755354	210175	76299	93478	120522	5318	25744.7	632592	592024	835209	680651	410711	416776	1.00171e+06	502860	238358	315247	23513.5	106344
P60605	P60605	Ube2g2	Ubiquitin-conjugating enzyme E2 G2	3	0.0429043	0.0536083	0.612652	-0.70686	1.3675	FALSE	169175	234864	273641	293602	106853	252503	14597	9247.1	31190	53348	13312	16119	95682.6	157293	152077	172210	58780.7	139322	69570.6	60944.4	79530.7	139541	58859	66583.3
F8VPK0	F8VPK0	Skic3	Superkiller complex protein 3	14	0.0843044	0.100709	0.61247	-0.707289	1.07415	FALSE	404206	329615	485490	359089	374001	487104	3093.1	7624.1	101313	68522.9	17293.5	68043.5	228612	220749	269813	210621	205741	268765	14742	50247.8	258337	179234	76463.2	281070
Q61655	Q61655	Ddx19a	ATP-dependent RNA helicase DDX19A	15	0.0142681	0.0192205	0.611757	-0.70897	1.84563	FALSE	1330005	1135172	1518844	1299012	1857985	1573542	93766	37196.4	238295	353683	124070	70402.9	752229	760246	844105	761926	1.02209e+06	868220	446897	245148	607624	925120	548574	290816
P97447	P97447	Fhl1	Four and a half LIM domains protein 1	18	0.00964048	0.0134038	0.610786	-0.711262	2.0159	FALSE	3793288	2787164	2847319	3490019	2277579	2262174	147512	153517	397302	614318	246619	186351	2.14542e+06	1.86662e+06	1.58241e+06	2.04705e+06	1.25291e+06	1.24818e+06	703053	1.01177e+06	1.01307e+06	1.60685e+06	1.09042e+06	769767
Q9DBT5	Q9DBT5	Ampd2	AMP deaminase 2	8	0.233579	0.262335	0.610297	-0.712417	0.631567	FALSE	136765	123639	174051	189062	332194	275683	7578.1	0	49813.9	26542.8	44385.2	0	77352.2	82803.6	96729.4	110893	182742	152111	36117.9	0	127019	69427.3	196249	0
Q3UM29	Q3UM29	Cog7	Conserved oligomeric Golgi complex subunit 7	5	0.0618709	0.0754619	0.609064	-0.715334	1.20851	FALSE	142460	207694	143248	243011	253603	226487	2450.2	7668.8	53760	38613	10540.6	20159	80573	139097	79610.7	142536	139509	124967	11677.9	50542.4	137081	100999	46605.3	83271.4
Q9Z1X4	Q9Z1X4	Ilf3	Interleukin enhancer-binding factor 3	18	0.0762149	0.0917694	0.608318	-0.717103	1.11796	FALSE	1290838	787154	1.37846e+06	1191106	1749677	1350570	12113	0	263367	285322	135741	149821	730076	527172	766084	698635	962511	745193	57731.6	0	671555	746310	600180	618871
P62267	P62267	Rps23	Small ribosomal subunit protein uS12	8	3.4268e-05	8.64752e-05	0.605509	-0.723779	4.46511	FALSE	3916334	3773550	4342815	3675682	5112458	5011205	289316	229220	564625	564704	298670	457184	2.21501e+06	2.52722e+06	2.41354e+06	2.15594e+06	2.8124e+06	2.76499e+06	1.3789e+06	1.51071e+06	1.43972e+06	1.47708e+06	1.32057e+06	1.8885e+06
Q8VDQ8	Q8VDQ8	Sirt2	NAD-dependent protein deacetylase sirtuin-2	7	0.0302502	0.0386743	0.605165	-0.7246	1.51927	FALSE	247630	300289	449124	288014	206439	351711	10041	8406.4	53811.3	65884.6	24456	30253.7	140055	201109	249603	168932	113564	194061	47856.3	55403.6	137212	172333	108132	124970
Q3B7Z2	Q3B7Z2	Osbp	Oxysterol-binding protein 1	18	0.0297735	0.0381453	0.604678	-0.725762	1.52617	FALSE	1372262	1.14373e+06	1483171	1853225	1627692	1338212	199288	61312.9	272807	233192	63726.2	32641.3	776128	765979	824279	1.087e+06	895406	738374	949825	404092	695625	609953	281765	134832
Q91XE4	Q91XE4	Acy3	N-acyl-aromatic-L-amino acid amidohydrolase (carboxylate-forming)	2	0.314366	0.345656	0.604528	-0.72612	0.502564	FALSE	132467	92639	170038	81698	26862	35665	16991	0	18702	23342	0	0	74921.1	62042.1	94499.4	47919.4	14777	19678.6	80980.6	0	47687.8	61055.1	0	0
Q9JJS6	Q9JJS6	Bco1	Beta,beta-carotene 15,15-dioxygenase	16	0.559653	0.589679	0.602744	-0.730383	0.252081	FALSE	69182.3	80500.4	91618	58893.1	1319336	1713212	0	0	15982.2	12046.2	86681.8	159606	39128.4	53912.6	50917.1	34543.3	725777	945285	0	0	40752.7	31508.9	383264	659288
P56546	P56546	Ctbp2	C-terminal-binding protein 2	5	0.0180317	0.0239407	0.600849	-0.734925	1.74396	FALSE	419780	236037	401672	466278	694279	580726	25970	16583	71567	88887	28124	44954	237421	158078	223231	273492	381928	320422	123775	109293	182487	232500	124350	185693
Q6PAV2	Q6PAV2	Herc4	Probable E3 ubiquitin-protein ligase HERC4	7	0.0980823	0.115863	0.600104	-0.736716	1.00841	FALSE	262243	135816	208605	105672	367302	284547	9594.2	4371.1	55394	42349.7	24287	7720.2	148320	90958.6	115933	61981.1	202056	157002	45726.8	28808.4	141248	110773	107385	31890.1
Q8VDC1	Q8VDC1	Fyco1	FYVE and coiled-coil domain-containing protein 1	2	0.334449	0.36603	0.600092	-0.736745	0.47567	FALSE	53131	7871.4	44761	38223	35501	76174	0	0	0	5436.7	5017.4	12132	30050	5271.63	24876.1	22419.4	19529.4	42029.9	0	0	0	14220.6	22184.4	50114
Q9Z1R2	Q9Z1R2	Bag6	Large proline-rich protein BAG6	14	6.67834e-05	0.000154048	0.60003	-0.736894	4.17533	FALSE	1514920	1121666	1595616	1568648	1619813	1842259	128746	63836	258944	215822	118588	99290.6	856813	751201	886771	920079	891072	1.01649e+06	613614	420721	660277	564519	524339	410143
Q68FL4;Q80SW1	Q80SW1	Ahcyl2;Ahcyl1	Putative adenosylhomocysteinase 3;S-adenosylhomocysteine hydrolase-like protein 1	9	0.0080947	0.0114433	0.599922	-0.737154	2.0918	FALSE	869249	443009	527376	506840	518330	477798	28769.7	23331.6	81999.3	69833.6	48089	63200.5	491633	296692	293092	297283	285137	263631	137119	153770	209088	182662	212626	261064
Q60960	Q60960	Kpna1	Importin subunit alpha-5	3	0.395627	0.427035	0.594344	-0.75063	0.402714	FALSE	94384	104302	455947	0	181221	97860	0	0	35227	12815	21538.4	23389	53382	69853	253395	0	99691.1	53995.4	0	0	89824.6	33519.9	95232.1	96613.7
Q99LC8	Q99LC8	Eif2b1	Translation initiation factor eIF2B subunit alpha	4	0.106936	0.125623	0.593539	-0.752585	0.970875	FALSE	171943	128252	216169	159776	283190	263094	7971.1	4538.9	30711	0	24371	38803.2	97248.1	85892.8	120137	93715.4	155785	145165	37990.9	29914.3	78309.3	0	107756	160286
O35226	O35226	Psmd4	26S proteasome non-ATPase regulatory subunit 4	12	1.3697e-06	5.70294e-06	0.591006	-0.758756	5.86337	FALSE	2335878	1775968	2179919	2092358	2709137	2321534	144237	119948	335470	286506	158767	188369	1.32113e+06	1.1894e+06	1.2115e+06	1.22726e+06	1.49032e+06	1.28093e+06	687447	790534	855409	749408	701987	778100
Q9D906	Q9D906	Atg7	Ubiquitin-like modifier-activating enzyme ATG7	12	0.0533029	0.0656917	0.590641	-0.759646	1.27325	FALSE	651215	511274	539402	520076	807803	843978	24147.8	12684.9	151651	155621	13667.5	63345	368316	342410	299775	305047	444379	465675	115090	83601.7	386692	407055	60430.9	261661
P06728	P06728	Apoa4	Apolipoprotein A-IV	24	0.16818	0.19266	0.590425	-0.760174	0.774225	FALSE	4099618	3286781	5055041	4324758	1.60851e+06	1.53989e+06	569838	225541	643364	206727	21582.7	89611.5	2.31868e+06	2.20122e+06	2.80936e+06	2.53666e+06	884856	849650	2.7159e+06	1.48646e+06	1.6405e+06	540731	95427.9	370161
Q921J2	Q921J2	Rheb	GTP-binding protein Rheb	7	0.0694475	0.0840983	0.589172	-0.76324	1.15834	FALSE	731389	654006	716954	697330	737286	493000	23114	7780.5	169174	178971	54895	17690	413661	438000	398450	409014	405587	272019	110163	51278.5	431373	468130	242718	73072.7
Q61171	Q61171	Prdx2	Peroxiredoxin-2	14	0.00057291	0.00104696	0.587976	-0.76617	3.24191	FALSE	15126750	13601807	14600507	13079922	19873614	22429580	1.32454e+06	681686	2235576	2211463	1190330	1.40887e+06	8.55544e+06	9.10939e+06	8.1143e+06	7.67193e+06	1.09326e+07	1.23758e+07	6.31287e+06	4.49275e+06	5.70045e+06	5.78447e+06	5.26305e+06	5.81964e+06
Q9D7X3	Q9D7X3	Dusp3	Dual specificity protein phosphatase 3	8	0.000918829	0.00160266	0.586478	-0.769852	3.03677	FALSE	1244462	966300	1292878	1061260	1261312	1316956	68033	55305	207605	239902	67288.5	65061	703847	647149	718523	622474	693857	726646	324251	364496	529368	627507	297516	268750
Q922H1	Q922H1	Prmt3	Protein arginine N-methyltransferase 3	2	0.364037	0.395555	0.584889	-0.773766	0.438854	FALSE	44544	36421.2	12469	0	73683	84374	0	0	15239	13076	0	2646.4	25193.3	24392	6929.7	0	40533.6	46554.4	0	0	38857.6	34202.6	0	10931.6
P61028	P61028	Rab8b	Ras-related protein Rab-8B	4	0.00368261	0.00559114	0.584533	-0.774644	2.43384	FALSE	209302	208896	202819	200383	249778	259101	16160	12495	42717.7	10754	10721	25569	118378	139902	112718	117533	137405	142962	77019.9	82350.1	108925	28129	47402.9	105619
Q8R3C0	Q8R3C0	Mcmbp	Mini-chromosome maintenance complex-binding protein	2	0.305978	0.33722	0.58297	-0.778507	0.514309	FALSE	42522	12813	63032	57643	114409	85983	0	0	10338	26959	0	6445.8	24049.7	8581.11	35030.3	33810.1	62937.3	47442.1	0	0	26360.6	70516	0	26625.9
O88874	O88874	Ccnk	Cyclin-K	2	0.20475	0.231923	0.582945	-0.778567	0.688776	FALSE	25494	26918.4	36785	39098	50207	52540	0	0	0	14394	3792.6	5515.1	14419	18027.8	20443.4	22932.6	27619.3	28989.6	0	0	0	37650	16769	22781.4
Q9D312	Q9D312	Krt20	Keratin, type I cytoskeletal 20	21	0.367022	0.398696	0.582494	-0.779684	0.435308	FALSE	1552117	1.095e+06	1553244	1727952	373517	475591	0	246539	130797	14584.5	0	74497	877851	733343	863222	1.01352e+06	205475	262413	0	1.62485e+06	333516	38148.3	0	307727
P24288	P24288	Bcat1	Branched-chain-amino-acid aminotransferase, cytosolic	7	0.212248	0.239647	0.581774	-0.78147	0.673157	FALSE	177609	174474	167026	241029	430650	432792	3732.9	0	73313.4	89307.9	4435.4	19725	100453	116849	92825.5	141374	236904	238798	17791.3	0	186940	233600	19611.1	81478.7
Q9JK53	Q9JK53	Prelp	Prolargin	2	0.407725	0.438643	0.579616	-0.786831	0.389632	FALSE	99921	14088	98972	87029	0	0	2917.8	3126.2	5115.5	19933.4	0	0	56513.7	9435	55004.1	51046.2	0	0	13906.5	20603.7	13043.9	52139.3	0	0
P56371	P56371	Rab4a	Ras-related protein Rab-4A	4	0.0376005	0.0473308	0.579332	-0.787537	1.42481	FALSE	168449	221722	252086	240707	174831	139587	5417.4	6961.9	48137.6	38576.2	6780.6	19169	95271.9	148491	140098	141185	96175.9	77018.8	25819.8	45883.4	122745	100903	29980.4	79182
P46061	P46061	Rangap1	Ran GTPase-activating protein 1	20	0.0398022	0.0499973	0.578049	-0.790736	1.40009	FALSE	1627250	1167154	1497038	1506350	2855413	2617663	35284.1	44241	270081	346002	163432	228125	920345	781665	831986	883539	1.57078e+06	1.44433e+06	168167	291577	688675	905030	722615	942322
Q8BPU7	Q8BPU7	Elmo1	Engulfment and cell motility protein 1	9	0.0868081	0.103438	0.577706	-0.791592	1.06144	FALSE	591158	365192	547570	523146	473822	298732	26936.1	6037	93062.7	147333	10417.2	23342.9	334349	244576	304314	306847	260653	164829	128380	39787.7	237299	385376	46059.7	96423.3
P97471	P97471	Smad4	Mothers against decapentaplegic homolog 4	2	0.469701	0.501756	0.574751	-0.798991	0.328178	FALSE	47577	10926	0	70378	0	50333	0	0	0	0	8956.6	4783	26908.8	7317.35	0	41279.7	0	27771.8	0	0	0	0	39601.6	19757.3
P46467	P46467	Vps4b	Vacuolar protein sorting-associated protein 4B	15	0.000848059	0.00149211	0.573542	-0.802028	3.07157	FALSE	1618283	1301618	1432430	1.4665e+06	1937139	1765285	85116.4	35224.4	206211	273026	150792	145292	915274	871718	796080	860166	1.06564e+06	974017	405672	232152	525812	714147	666727	600161
O08808	O08808	Diaph1	Protein diaphanous homolog 1	22	0.108343	0.127205	0.572542	-0.804546	0.965197	FALSE	1445649	943769	1928750	1726819	1148926	1110333	26720.1	32165.9	427340	343803	65775.3	28358.3	817635	632060	1.07191e+06	1.01285e+06	632033	612639	127350	211994	1.08967e+06	899277	290826	117141
P49443	P49443	Ppm1a	Protein phosphatase 1A	4	0.020244	0.0266279	0.572145	-0.805548	1.6937	FALSE	127370	133274	174927	112634	150471	166268	9446.4	11533	25340.4	27188	6511.4	0	72038.3	89256.1	97216.5	66064.6	82775.3	91740.4	45022.4	76009.9	64614.9	71115	28790.2	0
P00493	P00493	Hprt1	Hypoxanthine-guanine phosphoribosyltransferase	12	0.0100238	0.0138866	0.572107	-0.805643	1.99897	FALSE	1891898	1453022	1944662	2053101	1797044	1727722	233982	102078	183316	262368	124625	22862.2	1.07003e+06	973116	1.08075e+06	1.20423e+06	988568	953291	1.11518e+06	672758	467432	686269	551028	94437.6
P55937	P55937	Golga3	Golgin subfamily A member 3	11	0.000251818	0.000498466	0.570935	-0.808603	3.59891	FALSE	332522	230510	365341	313588	283454	332277	24250.5	12845.7	51791.8	25684.1	29531.7	19388.9	188069	154377	203040	183933	155930	183338	115580	84661.5	132063	67181.3	130574	80090.4
P70349	P70349	Hint1	Adenosine 5-monophosphoramidase HINT1	11	0.00378799	0.0057429	0.570705	-0.809183	2.42159	FALSE	3803717	2665018	5060853	4297653	4290730	2651522	259268	158595	552882	670873	303948	165284	2.15132e+06	1.78481e+06	2.81259e+06	2.52076e+06	2.36036e+06	1.46301e+06	1.23569e+06	1.04524e+06	1.40978e+06	1.75479e+06	1.34391e+06	682744
Q9JJ28	Q9JJ28	Flii	Protein flightless-1 homolog	21	0.0279811	0.0359903	0.5692	-0.812992	1.55313	FALSE	1526548	1186152	1643560	1389368	1245429	1158477	101759	35740.4	281390	337615	59225.8	23765.8	863390	794388	913416	814924	685120	639203	484994	235552	717510	883092	261867	98170.2
Q9CX86	Q9CX86	Hnrnpa0	Heterogeneous nuclear ribonucleoprotein A0	18	0.0766069	0.0921629	0.569044	-0.813387	1.11573	FALSE	3628793	2657717	2807063	3.09731e+06	4278052	3884449	66763.1	54150.6	173682	306985	592084	513772	2.05238e+06	1.77992e+06	1.56004e+06	1.8167e+06	2.35339e+06	2.14329e+06	318199	356888	442868	802972	2.6179e+06	2.12226e+06
P61965	P61965	Wdr5	WD repeat-containing protein 5	9	0.0111162	0.0152556	0.568053	-0.815901	1.95404	FALSE	786060	495171	703924	599018	807598	669605	27183.8	7726.6	97638	150249	43545.3	75046	444582	331625	391209	351350	444266	369462	129560	50923.3	248965	393003	192536	309995
Q9DB27;Q9CQ21	Q9DB27	Mcts1;Mcts2	Malignant T-cell-amplified sequence 1;Malignant T-cell-amplified sequence 2	4	0.00019971	0.00040515	0.567289	-0.817845	3.6996	FALSE	547896	511991	723730	630382	728860	644930	41837	23576	105310	47131	57284	57542	309881	342890	402216	369746	400952	355848	199399	155381	268528	123279	253281	237691
Q9WUD8	Q9WUD8	Faim	Fas apoptotic inhibitory molecule 1	2	0.152535	0.175592	0.565773	-0.821705	0.816629	FALSE	61098	35582	25011	66087	93340	106336	4828.9	2638.7	16948	15848	0	0	34556	23829.9	13900	38762.8	51347.1	58672.1	23015	17390.7	43215.3	41453.2	0	0
Q9WU28	Q9WU28	Pfdn5	Prefoldin subunit 5	2	0.0989645	0.116808	0.565756	-0.821748	1.00452	FALSE	59377	48198	49108	104141	56462	58234	0	0	13362	8347.7	5875.9	9955.8	33582.6	32279.1	27292	61083.1	31060.2	32131.3	0	0	34071.5	21834.9	25980.3	41124.7
Q8BMA6	Q8BMA6	Srp68	Signal recognition particle subunit SRP68	24	0.0062771	0.00909407	0.565587	-0.82218	2.20224	FALSE	2257141	1779386	2696871	1771984	2780863	2440360	131178	29079	429152	442030	186454	137168	1.2766e+06	1.19169e+06	1.4988e+06	1.03934e+06	1.52977e+06	1.3465e+06	625203	191649	1.09429e+06	1.15621e+06	824405	566603
Q9QXE7	Q9QXE7	Tbl1x	F-box-like/WD repeat-containing protein TBL1X	8	0.0736779	0.088866	0.565497	-0.822409	1.13266	FALSE	318222	231093	261104	334809	285585	233595	44708.6	0	15485	63674.3	17276.3	11772.6	179981	154767	145110	196380	157103	128889	213085	0	39484.9	166551	76387.2	48629.5
O55033	O55033	Nck2	Cytoplasmic protein NCK2	2	0.482909	0.514828	0.565387	-0.822688	0.316135	FALSE	59341	44136	50158	36133	20251	15603	0	0	0	0	0	18059	33562.3	29558.7	27875.5	21193.5	11140.2	8609.14	0	0	0	0	0	74596.9
Q9CXF4	Q9CXF4	Tbc1d15	TBC1 domain family member 15	16	0.0450428	0.056181	0.564953	-0.823798	1.34637	FALSE	792821	629102	881074	990432	939403	1.06065e+06	35759.3	10914	235545	207950	45013.7	32157.8	448406	421322	489661	580930	516773	585228	170432	71930.3	600611	543930	199028	132835
Q02248	Q02248	Ctnnb1	Catenin beta-1	30	0.000127386	0.000272654	0.563853	-0.82661	3.89488	FALSE	6991277	6187899	6.11185e+06	6171747	8405176	8567071	384948	272416	816545	1.17449e+06	565395	607858	3.95415e+06	4.14415e+06	3.39669e+06	3.61999e+06	4.62375e+06	4.72698e+06	1.83469e+06	1.7954e+06	2.08209e+06	3.07209e+06	2.49989e+06	2.5109e+06
P62855	P62855	Rps26	Small ribosomal subunit protein eS26	5	0.000480818	0.000894574	0.563845	-0.826631	3.31802	FALSE	3062673	3605001	3680809	3248215	4424118	3789884	175774	135473	379637	470518	349552	397526	1.7322e+06	2.41434e+06	2.04563e+06	1.90522e+06	2.43374e+06	2.09111e+06	837754	892855	968028	1.23072e+06	1.54554e+06	1.64207e+06
P27090	P27090	Tgfb2	Transforming growth factor beta-2 proprotein;Latency-associated peptide;Transforming growth factor beta-2	2	0.11606	0.135627	0.562762	-0.829402	0.935316	FALSE	44623	53471	47629	40347	75347	63100	4009.3	7840.9	3175.6	3456.4	3972.8	0	25238	35810.5	26470	23665.2	41449	34816.2	19108.7	51676.6	8097.39	9040.82	17565.7	0
Q9R1T2	Q9R1T2	Sae1	SUMO-activating enzyme subunit 1;SUMO-activating enzyme subunit 1, N-terminally processed	16	0.000801443	0.00142129	0.560082	-0.836289	3.09613	FALSE	1184941	681713	1250733	1.14353e+06	1338368	1.35345e+06	57289.3	48154.8	189556	197622	83968.7	64085	670183	456556	695101	670729	736247	746780	273046	317371	483344	516914	371268	264718
P26040	P26040	Ezr	Ezrin	41	0.00134131	0.00225519	0.559463	-0.837886	2.87247	FALSE	9008402	9659182	11658242	11092487	8260954	8357794	627712	452957	1.80592e+06	1.33832e+06	725988	378710	5.095e+06	6.46894e+06	6.47912e+06	6.50622e+06	4.54441e+06	4.61151e+06	2.99173e+06	2.98528e+06	4.60488e+06	3.50061e+06	3.20996e+06	1.56435e+06
Q62074	Q62074	Prkci	Protein kinase C iota type	4	0.135619	0.157142	0.558265	-0.840978	0.86768	FALSE	210294	150769	148008	46502	227319	174040	4082.8	0	38182.6	40635	19049.9	0	118939	100973	82256.1	27275.4	125050	96028.6	19459	0	97361	106288	84229.2	0
O09173	O09173	Hgd	Homogentisate 1,2-dioxygenase	7	0.21365	0.241102	0.557638	-0.842599	0.670297	FALSE	546529	345879	659527	600246	114074	150245	59197	22216	119529	14289.3	0	3091.3	309108	231642	366535	352070	62753	82899.3	282138	146418	304784	37376.2	0	12769.3
Q99JX7	Q99JX7	Nxf1	Nuclear RNA export factor 1	8	0.00556616	0.00814757	0.556014	-0.846807	2.25444	FALSE	310151	375399	436187	477118	545519	533905	24714.6	6756.8	80933.9	72236	44605	25055.5	175416	251412	242413	279850	300094	294588	117792	44531.7	206372	188946	197221	103498
O54941	O54941	Smarce1	SWI/SNF-related matrix-associated actin-dependent regulator of chromatin subfamily E member 1	7	0.019345	0.0255325	0.555767	-0.847448	1.71343	FALSE	324452	340043	425726	353643	432601	516605	32512	6776.5	82650.6	88002	19335.6	9674.3	183505	227733	236599	207427	237977	285043	154955	44661.5	210749	230185	85492.4	39961.9
P68373	P68373	Tuba1c	Tubulin alpha-1C chain;Detyrosinated tubulin alpha-1C chain	3	0.000561499	0.00102756	0.55576	-0.847465	3.25065	FALSE	1260591	1226966	1153256	1038004	1419046	1342424	50127	37369	169053	158842	131816	115819	712969	821722	640927	608834	780628	740698	238910	246286	431065	415479	582825	478417
Q99PV0	Q99PV0	Prpf8	Pre-mRNA-processing-splicing factor 8	71	0.00132532	0.00223006	0.555673	-0.847692	2.87768	FALSE	5.18286e+06	3.05657e+06	5131195	4.75112e+06	5995059	5.56335e+06	226081	129388	745367	901137	330886	432563	2.93134e+06	2.04704e+06	2.85169e+06	2.78673e+06	3.29793e+06	3.06965e+06	1.07752e+06	852747	1.90059e+06	2.35708e+06	1.46301e+06	1.7868e+06
P49442	P49442	Inpp1	Inositol polyphosphate 1-phosphatase	2	0.0544933	0.0670225	0.555208	-0.848898	1.26366	FALSE	109398	81314	107492	119521	48206	78088	2894.3	0	10079	20283	6674.9	12894	61873.7	54457.5	59739.2	70104.2	26518.5	43086	13794.5	0	25700.2	53053.7	29513.1	53261.7
P62821	P62821	Rab1A	Ras-related protein Rab-1A	22	1.07838e-06	4.70964e-06	0.554147	-0.851659	5.96723	FALSE	15804437	16345806	16622038	1.57915e+07	15759538	1.58645e+07	1.04863e+06	742097	2.19648e+06	2.25949e+06	1103548	1125069	8.93873e+06	1.09471e+07	9.23777e+06	9.2624e+06	8.66944e+06	8.75344e+06	4.99786e+06	4.8909e+06	5.60076e+06	5.9101e+06	4.87934e+06	4.64736e+06
P97789	P97789	Xrn1	5-3 exoribonuclease 1	4	0.228896	0.257281	0.554066	-0.851871	0.640362	FALSE	139149	81349.4	110681	112018	71391	70201	0	0	8049.8	20344.8	0	27539	78700.4	54481.2	61511.5	65703.3	39272.7	38734.2	0	0	20526	53215.4	0	113756
Q9ET22	Q9ET22	Dpp7	Dipeptidyl peptidase 2	16	0.0469614	0.0583509	0.55343	-0.853527	1.32826	FALSE	2396003	1965937	2967097	2480416	1478259	1455757	287421	163623	285444	202624	15820.8	76240	1.35514e+06	1.31663e+06	1.64898e+06	1.45487e+06	813202	803231	1.36987e+06	1.07838e+06	727849	529999	69951.7	314927
P51410	P51410	Rpl9	Large ribosomal subunit protein uL6	18	0.00130085	0.00219238	0.553363	-0.853702	2.88577	FALSE	7.44136e+06	7081727	8031657	5.20936e+06	10933028	8487162	369752	296454	1114644	1.19853e+06	693780	550234	4.20871e+06	4.74277e+06	4.46363e+06	3.05551e+06	6.01434e+06	4.68289e+06	1.76227e+06	1.95383e+06	2.84221e+06	3.13496e+06	3.06755e+06	2.27287e+06
Q3V1L4	Q3V1L4	Nt5c2	Cytosolic purine 5-nucleotidase	11	0.000928319	0.00161722	0.552876	-0.854973	3.0323	FALSE	831918	754744	1037844	841930	1219878	884254	53997	23243	181321	110787	64655.6	78371.8	470519	505466	576787	493828	671064	487898	257354	153186	462346	289783	285875	323733
Q9JI48	Q9JI48	Plac8	Placenta-specific gene 8 protein	2	0.0717637	0.0867298	0.552611	-0.855663	1.1441	FALSE	5743200	4476200	3749200	5713800	9351100	10654800	264511	156112	505440	405850	777660	1081690	3.24826e+06	2.9978e+06	2.08364e+06	3.35139e+06	5.14411e+06	5.87891e+06	1.26068e+06	1.02888e+06	1.28881e+06	1.06157e+06	3.43842e+06	4.46817e+06
P62313	P62313	Lsm6	U6 snRNA-associated Sm-like protein LSm6	2	0.0584922	0.0716914	0.552266	-0.856566	1.2329	FALSE	129728	111828	110225	139045	129643	134002	14238.1	0	23790.1	33053	5879.1	0	73372	74893.3	61258	81555.8	71317.6	73937.2	67860	0	60661.9	86455.9	25994.4	0
Q5EG47	Q5EG47	Prkaa1	5-AMP-activated protein kinase catalytic subunit alpha-1	13	0.0133878	0.0181325	0.551632	-0.858221	1.87329	FALSE	716918	583008	912520	894373	933924	922111	18994.3	20226.6	191278	167673	47968.9	50843.3	405477	390452	507137	524588	513759	508786	90528.5	133306	487735	438577	212095	210020
Q62383	Q62383	Supt6h	Transcription elongation factor SPT6	9	0.0496044	0.0613833	0.550455	-0.861303	1.30448	FALSE	331809	169342	239653	283893	336506	315021	2516.5	7317.8	42993.7	83467	21241.3	11181	187666	113411	133188	166515	185115	173817	11993.9	48229	109629	218323	93918.4	46185.7
Q91V41	Q91V41	Rab14	Ras-related protein Rab-14	21	4.35143e-05	0.00010676	0.549819	-0.862972	4.36137	FALSE	5991090	5367442	5826583	5.87225e+06	5870312	5946696	322469	182948	941393	911873	324134	516074	3.38846e+06	3.59468e+06	3.23815e+06	3.44433e+06	3.2293e+06	3.28116e+06	1.53692e+06	1.20575e+06	2.40044e+06	2.38516e+06	1.43316e+06	2.13176e+06
Q05144	Q05144	Rac2	Ras-related C3 botulinum toxin substrate 2	4	0.0312047	0.0397628	0.548149	-0.867359	1.50578	FALSE	506259	438598	504261	608473	589117	516525	3444.9	12995.6	53172.2	60358.2	46612	96703	286332	293737	280245	356895	324078	284999	16418.7	85649.4	135583	157877	206095	399454
Q8C460	Q8C460	Eri3	ERI1 exoribonuclease 3	2	0.205924	0.233045	0.54794	-0.867911	0.686292	FALSE	116344	43407	100472	108672	107072	62364	0	0	29992	30400	2859.4	0	65802.2	29070.5	55837.8	63740.8	58901.1	34410.1	0	0	76476	79516.5	12642.8	0
P97494	P97494	Gclc	Glutamate--cysteine ligase catalytic subunit	8	0.00149458	0.00248433	0.545842	-0.873445	2.82548	FALSE	332636	259672	356483	245050	391493	365522	12033	8766.7	39579.3	39437.1	36529	31746	188133	173907	198117	143732	215363	201681	57350.3	57778.2	100922	103155	161513	131134
O55142	O55142	Rpl35a	Large ribosomal subunit protein eL33	14	0.00269469	0.00421181	0.545217	-0.875096	2.56949	FALSE	3561018	3318036	3720507	3434025	4407698	4747885	97142	96614.1	476829	514175	384989	465470	2.01405e+06	2.22215e+06	2.06769e+06	2.0142e+06	2.42471e+06	2.6197e+06	462987	636750	1.21586e+06	1.34491e+06	1.70223e+06	1.92273e+06
P12265	P12265	Gusb	Beta-glucuronidase	8	0.0111091	0.0152507	0.544653	-0.876589	1.95432	FALSE	761845	618197	978720	795034	461658	659417	71268	30840	107934	128314	20755	24539.3	430887	414018	543928	466321	253962	363841	339669	203256	275219	335628	91768.3	101365
Q62422	Q62422	Ostf1	Osteoclast-stimulating factor 1	12	6.27929e-05	0.000146035	0.543487	-0.879683	4.20209	FALSE	2819682	2089838	2702523	2434996	2739747	3.07444e+06	148658	85592.1	464542	388839	149451	199954	1.59477e+06	1.3996e+06	1.50194e+06	1.42823e+06	1.50716e+06	1.69636e+06	708515	564107	1.18453e+06	1.01708e+06	660798	825955
A2A6Q5	A2A6Q5	Cdc27	Cell division cycle protein 27 homolog	4	0.234307	0.263084	0.543008	-0.880956	0.630215	FALSE	37459.8	10717	67877	14735.4	112555	104670	0	0	6405.4	9038.3	5683.9	9793.7	21186.6	7177.38	37723	8642.94	61917.4	57752.9	0	0	16333	23641.3	25131.4	40455.2
Q9CQW2	Q9CQW2	Arl8b	ADP-ribosylation factor-like protein 8B	11	0.00106989	0.00183151	0.542585	-0.882079	2.97066	FALSE	2523369	1.53066e+06	2426826	2560455	3433017	3114207	201823	134103	368192	363013	147066	108913	1.42718e+06	1.02511e+06	1.34872e+06	1.50182e+06	1.88853e+06	1.7183e+06	961906	883826	938844	949524	650253	449890
Q9R111	Q9R111	Gda	Guanine deaminase	27	0.0342213	0.0433852	0.541856	-0.88402	1.4657	FALSE	3924328	3.78202e+06	4139268	3.07638e+06	7371456	8963913	490165	285215	466473	273254	385477	448376	2.21953e+06	2.53289e+06	2.30042e+06	1.80443e+06	4.0551e+06	4.94595e+06	2.33617e+06	1.87975e+06	1.18945e+06	714744	1.70439e+06	1.85212e+06
Q3UA06	Q3UA06	Trip13	Pachytene checkpoint protein 2 homolog	6	0.0805865	0.0965524	0.541573	-0.884774	1.09374	FALSE	167898	119155	160972	84030	302590	171260	0	1923.5	25777.9	30976.6	23190.5	11896.9	94960.3	79800.4	89460.9	49287.2	166457	94494.7	0	12677.1	65730.5	81024.7	102537	49142.9
Q6ZPJ3	Q6ZPJ3	Ube2o	(E3-independent) E2 ubiquitin-conjugating enzyme UBE2O	18	0.00136964	0.00229679	0.538916	-0.891869	2.86339	FALSE	1216296	1.0848e+06	1.36045e+06	1279657	1632657	1295791	68344.4	32230	254515	232658	84195.8	66714.2	687917	726509	756077	750573	898137	714968	325735	212417	648982	608556	372272	275579
Q9DCT1	Q9DCT1	Akr1e2	1,5-anhydro-D-fructose reductase	2	0.0902505	0.107089	0.538313	-0.893482	1.04455	FALSE	123696	123045	136989	129932	103802	75526	15798	0	6102.7	32874.1	9127.4	0	69960.4	82405.6	76132.3	76210.7	57102.3	41672.4	75294.6	0	15561.1	85988	40356.8	0
P14211	P14211	Calr	Calreticulin	41	0.00246189	0.00387939	0.538247	-0.893661	2.60873	FALSE	63373407	54771144	70061981	6.13412e+07	5.7866e+07	5.90038e+07	7041537	3.49324e+06	9.60459e+06	5086975	2.214e+06	2.38396e+06	3.58429e+07	3.66813e+07	3.89373e+07	3.59792e+07	3.18325e+07	3.2556e+07	3.35606e+07	2.30227e+07	2.44905e+07	1.33059e+07	9.78922e+06	9.84749e+06
Q61210	Q61210	Arhgef1	Rho guanine nucleotide exchange factor 1	16	0.0094268	0.0131196	0.538068	-0.89414	2.02564	FALSE	1069142	655027	969357	926711	946323	895242	40054.4	16770.5	149738	221380	64520.5	34390.3	604689	438684	538725	543556	520580	493960	190903	110528	381814	579057	285277	142057
Q61333	Q61333	Tnfaip2	Tumor necrosis factor alpha-induced protein 2	5	0.193096	0.219602	0.537348	-0.896071	0.714226	FALSE	102957	116952	147550	59219	332948	393099	0	0	24108.3	27480.7	26163.4	24702.4	58230.8	78325	82001.6	34734.5	183157	216897	0	0	61473.2	71880.6	115682	102039
Q9JLI8	Q9JLI8	Sart3	Squamous cell carcinoma antigen recognized by T-cells 3	12	0.0120644	0.0164557	0.537192	-0.896491	1.91849	FALSE	580898	418428	599725	579811	837302	714063	37341.8	2002.3	85191.9	144071	38509.9	46562	328546	280229	333300	340084	460606	393993	177974	13196.5	217229	376842	170272	192335
Q922P9	Q922P9	Glyr1	Cytokine-like nuclear factor N-PAC	11	0.00348918	0.00532223	0.53709	-0.896765	2.45728	FALSE	608589	540621	645505	703641	772198	756817	20303.9	41847.1	116352	131337	29672.2	24722	344208	362064	358742	412715	424792	417583	96770.1	275800	296684	343535	131196	102120
Q99KQ4	Q99KQ4	Nampt	Nicotinamide phosphoribosyltransferase	37	0.0152105	0.0203928	0.536801	-0.897541	1.81786	FALSE	8570752	8793483	8.11653e+06	6874675	13412961	16718415	825294	307378	1.01105e+06	730741	904112	1.16584e+06	4.84747e+06	5.88916e+06	4.5108e+06	4.03229e+06	7.37857e+06	9.22458e+06	3.93342e+06	2.02582e+06	2.57806e+06	1.91138e+06	3.99753e+06	4.81576e+06
Q8C2E7	Q8C2E7	Washc5	WASH complex subunit 5	15	0.0082835	0.0116895	0.535978	-0.899753	2.08179	FALSE	927006	578870	952839	783279	869704	702987	41868	17233	149499	176318	53191.1	22391.3	524299	387681	529545	459427	478431	387881	199546	113577	381204	461189	235185	92492.5
Q9R0E2	Q9R0E2	Plod1	Procollagen-lysine,2-oxoglutarate 5-dioxygenase 1	27	0.00336068	0.00515215	0.535756	-0.900353	2.47357	FALSE	3638323	2.99372e+06	3580176	3232245	2.33041e+06	1.86654e+06	291198	136610	363698	313559	191322	148937	2.05777e+06	2.00495e+06	1.9897e+06	1.89585e+06	1.28197e+06	1.02989e+06	1.38787e+06	900349	927386	820169	845933	615219
P70412	P70412	Cuzd1	CUB and zona pellucida-like domain-containing protein 1	2	0.380221	0.411874	0.535442	-0.901198	0.419963	FALSE	65959	118576	51607	146989	0	0	12320.4	0	2358.7	22663.9	0	0	37305.3	79412.6	28680.8	86215.3	0	0	58720.1	0	6014.4	59281.4	0	0
Q8BVL3	Q8BVL3	Snx17	Sorting nexin-17	7	0.0713679	0.086276	0.535361	-0.901416	1.1465	FALSE	566658	389252	521152	453774	451695	278401	8465.7	6740.3	111785	118799	32433.6	0	320492	260689	289633	266158	248481	153611	40348.3	44422.9	285038	310741	143405	0
P45591	P45591	Cfl2	Cofilin-2	9	0.00428167	0.00642478	0.535108	-0.902099	2.36839	FALSE	2202483	1952171	2225230	1874440	1553250	2545983	60136.6	119793	330736	338103	41557	202775	1.24569e+06	1.30741e+06	1.23668e+06	1.09944e+06	854455	1.40478e+06	286616	789514	843337	884368	183744	837609
Q3TL44	Q3TL44	Nlrx1	NLR family member X1	2	0.348806	0.380467	0.534831	-0.902844	0.457416	FALSE	934051	406350	1155413	1212508	584040	464728	0	0	479420	91142	0	0	528284	272140	642126	711188	321285	256419	0	0	1.22246e+06	238398	0	0
Q8CFI0	Q8CFI0	Nedd4l	E3 ubiquitin-protein ligase NEDD4-like	4	0.0945129	0.111865	0.534523	-0.903675	1.02451	FALSE	1517190	670854	1722840	1549460	1253180	600570	53963.8	1868.1	124619	120859	67961.7	251319	858097	449284	957476	908824	689384	331372	257196	12312	317763	316129	300493	1.03813e+06
Q8C650	Q8C650	Septin10	Septin-10	5	0.0149072	0.0200178	0.5343	-0.904278	1.8266	FALSE	254948	136566	154420	79088	250593	179487	7377.7	6123.1	24558	28802.4	11073	14690.7	144194	91460.8	85819.6	46388.5	137853	99034.1	35162.8	40355.2	62619.9	75337.7	48959.3	60683.4
P01900;P01895	P01900	H2-D1	H-2 class I histocompatibility antigen, D-D alpha chain;H-2 class I histocompatibility antigen, alpha chain	15	0.001609	0.00264549	0.533533	-0.906351	2.79344	FALSE	3147270	2601099	2885700	1798451	3494660	3926875	163896	76202.5	402104	397075	195269	307110	1.78004e+06	1.74201e+06	1.60374e+06	1.05487e+06	1.92244e+06	2.1667e+06	781142	502224	1.02532e+06	1.03862e+06	863382	1.26859e+06
P62869	P62869	Elob	Elongin-B	12	0.000429209	0.000807766	0.533212	-0.907219	3.36733	FALSE	1135644	962087	1.24492e+06	1223486	1.43283e+06	1.25236e+06	61476	57642.6	145422	222846	101152	36917.2	642301	644328	691870	717627	788213	691002	293000	379902	370808	582892	447245	152495
Q01320	Q01320	Top2a	DNA topoisomerase 2-alpha	25	0.19007	0.216277	0.533192	-0.907273	0.721085	FALSE	726512	515071	630835	660712	2036463	1630823	11213	7216.7	49627.6	63957.4	151562	195779	410903	344953	350590	387536	1.12027e+06	899826	53442.1	47562.7	126544	167292	670129	808710
P14602	P14602	Hspb1	Heat shock protein beta-1	21	7.69242e-06	2.41177e-05	0.533116	-0.907478	5.11394	FALSE	21046422	18299557	23880424	22721482	20832344	22067909	1.3277e+06	953059	2781589	3565089	1.29067e+06	1.19276e+06	1.19035e+07	1.22556e+07	1.32717e+07	1.33271e+07	1.146e+07	1.21762e+07	6.32792e+06	6.28127e+06	7.09271e+06	9.32511e+06	5.7067e+06	4.92699e+06
Q4VBE8	Q4VBE8	Wdr18	WD repeat-containing protein 18	8	0.0217301	0.0284241	0.532474	-0.909217	1.66294	FALSE	624792	357036	654349	576661	486775	563282	10853.7	0	82726.5	127885	40260	53770.7	353372	239114	363657	338236	267779	310798	51729.7	0	210943	334506	178010	222112
P32233	P32233	Drg1	Developmentally-regulated GTP-binding protein 1	8	0.0451069	0.0562114	0.53079	-0.913787	1.34576	FALSE	488491	393101	447409	475128	566643	588348	10219.4	0	54289.6	64024.5	33036.4	97653	276282	263267	248650	278683	311715	324628	48706.5	0	138432	167467	146070	403378
Q6PAR5	Q6PAR5	Gapvd1	GTPase-activating protein and VPS9 domain-containing protein 1	8	0.00186099	0.00301425	0.529107	-0.918368	2.73026	FALSE	446816	330780	388699	372920	316555	293239	16273.5	5658.6	56443	61696.7	23863.6	32206	252712	221530	216021	218733	174139	161798	77560.9	37293.8	143923	161379	105513	133034
Q60872;Q8BMJ3	Q60872	Eif1a;Eif1ax	Eukaryotic translation initiation factor 1A;Eukaryotic translation initiation factor 1A, X-chromosomal	9	0.00049585	0.000919718	0.527759	-0.922048	3.30465	FALSE	1163284	1043353	1.14207e+06	1.14725e+06	1.67028e+06	1615491	52366.6	50353.3	188837	210002	100449	73855.3	657934	698753	634710	672912	918836	891366	249584	331861	481512	549297	444135	305076
Q8K021	Q8K021	Scamp1	Secretory carrier-associated membrane protein 1	6	0.0068414	0.00985307	0.527576	-0.922548	2.16486	FALSE	545509	431158	532661	477293	717097	570999	25754.5	37426.9	3161.1	55033.1	64694.7	44992	308531	288755	296029	279953	394481	315055	122748	246668	8060.42	143949	286048	185850
Q9JK23	Q9JK23	Psmg1	Proteasome assembly chaperone 1	6	0.0580205	0.0711543	0.527236	-0.92348	1.23642	FALSE	359139	174354	187962	344924	458719	472212	10652.8	3533.4	27141	80756	42370	14278.2	203123	116768	104461	202313	252345	260549	50772.2	23287.4	69206.3	211231	187339	58979.4
Q9DBS2	Q9DBS2	Tprg1l	Tumor protein p63-regulated gene 1-like protein	3	0.0191377	0.0252825	0.527194	-0.923595	1.71811	FALSE	171482	105114	155498	102959	115755	141025	7341.5	4729.3	13316	36440	7172.3	3169.4	96987.4	70396.8	86418.7	60389.8	63677.7	77812.2	34990.2	31169.2	33954.2	95315.2	31712.3	13091.9
Q5SQX6	Q5SQX6	Cyfip2	Cytoplasmic FMR1-interacting protein 2	2	0.136693	0.158257	0.526666	-0.925039	0.864252	FALSE	124587	70657	106522	85151	123656	101304	0	0	32616	31358	4430.9	0	70464.3	47320.3	59200.1	49944.7	68024.1	55895.7	0	0	83166.8	82022.3	19591.2	0
P62878	P62878	Rbx1	E3 ubiquitin-protein ligase RBX1;E3 ubiquitin-protein ligase RBX1, N-terminally processed	4	0.000701098	0.00125806	0.526488	-0.925526	3.15422	FALSE	583011	545595	546644	615580	641047	665870	43088	23315.3	113247	96018	22950	22927	329741	365395	303800	361064	352645	367402	205361	153663	288766	251152	101473	94705.3
Q9DCV7	Q9DCV7	Krt7	Keratin, type II cytoskeletal 7	39	0.00765658	0.0109036	0.52553	-0.928155	2.11597	FALSE	14875196	13649191	16016413	1.60473e+07	8.78657e+06	9.44921e+06	1.06223e+06	690989	2.48095e+06	1.55192e+06	498714	465419	8.41316e+06	9.14112e+06	8.9012e+06	9.41245e+06	4.83356e+06	5.21371e+06	5.0627e+06	4.55406e+06	6.32613e+06	4.05933e+06	2.20507e+06	1.92252e+06
P47857	P47857	Pfkm	ATP-dependent 6-phosphofructokinase, muscle type	5	0.0757692	0.0912586	0.524779	-0.930219	1.12051	FALSE	281379	154590	182532	189586	348563	310125	11361	5469.9	49168	73913	0	7494.3	159143	103532	101443	111200	191747	171115	54147.5	36050.2	125372	193332	0	30956.9
P41731	P41731	Cd63	CD63 antigen	4	0.0604459	0.0738513	0.524204	-0.931799	1.21863	FALSE	460897	349640	447775	428502	641242	557293	50967	0	112125	0	67180.4	10129.6	260676	234161	248853	251335	352752	307493	242913	0	285905	0	297038	41842.7
P08113	P08113	Hsp90b1	Endoplasmin	77	1.14785e-05	3.38371e-05	0.523389	-0.934043	4.94012	FALSE	83547122	67390983	8.21312e+07	7.3525e+07	7.67954e+07	7.344e+07	5.16045e+06	3.27398e+06	1.12159e+07	1.15672e+07	4.00338e+06	3.72954e+06	4.72529e+07	4.5133e+07	4.56448e+07	4.31255e+07	4.22458e+07	4.05214e+07	2.45951e+07	2.15777e+07	2.85993e+07	3.0256e+07	1.77009e+07	1.54057e+07
Q80Y81	Q80Y81	Elac2	Zinc phosphodiesterase ELAC protein 2	5	0.119974	0.140009	0.522477	-0.93656	0.920911	FALSE	77119	60316.3	46228.4	71415	185897	191012	4602.2	0	7251.7	19845.3	8066.8	14452	43617.2	40395	25691.6	41887.9	102263	105393	21934.5	0	18491	51908.9	35667.4	59697.3
Q5SW19	Q5SW19	Cluh	Clustered mitochondria protein homolog	12	0.0280253	0.0360362	0.521439	-0.939431	1.55245	FALSE	165654	222257	346850	260030	550341	479857	9086.2	11543	53244.9	32975.4	24738.5	36713.4	93691.1	148850	192763	152519	302747	264767	43305.6	76075.9	135768	86252.9	109381	151653
Q6P9R2	Q6P9R2	Oxsr1	Serine/threonine-protein kinase OSR1	12	0.000158327	0.000329713	0.521391	-0.939562	3.80044	FALSE	999045	809372	996376	943519	911429	951751	44009	30060.1	138701	166970	72795.9	41049.9	565043	542052	553741	553414	501384	525140	209751	198116	353671	436740	321867	169566
Q9DC50	Q9DC50	Crot	Peroxisomal carnitine O-octanoyltransferase	10	0.0464231	0.0577159	0.521028	-0.940566	1.33327	FALSE	657053	587880	930746	754503	445617	516241	30124.3	0	149057	160423	29076.3	24973.7	371618	393714	517266	442548	245137	284842	143575	0	380076	419613	128561	103160
Q9CZU6	Q9CZU6	Cs	Citrate synthase, mitochondrial	21	2.78536e-05	7.21382e-05	0.520571	-0.941834	4.55512	FALSE	13047043	10094275	11961078	12094050	12551234	13506029	420957	407163	1879869	1741494	887258	974662	7.37919e+06	6.76033e+06	6.64742e+06	7.09368e+06	6.90453e+06	7.45211e+06	2.00632e+06	2.68347e+06	4.79344e+06	4.55518e+06	3.92301e+06	4.02607e+06
Q0VGB7	Q0VGB7	Ppp4r2	Serine/threonine-protein phosphatase 4 regulatory subunit 2	3	0.174798	0.199756	0.519878	-0.943756	0.757463	FALSE	105819	76184	143551	123986	225749	170817	0	22891	15796	0	0	14365	59849.5	51021.9	79779.1	72723.1	124186	94250.3	0	150867	40277.9	0	0	59338
Q9Z1G3	Q9Z1G3	Atp6v1c1	V-type proton ATPase subunit C 1	16	8.6571e-05	0.000193383	0.519523	-0.94474	4.06263	FALSE	1339784	914240	1436008	1334507	1414428	1707234	84149.9	48368	139538	229541	85409.9	90290.6	757759	612284	798068	782745	778088	941987	401066	318776	355805	600404	377640	372966
Q61937	Q61937	Npm1	Nucleophosmin	21	0.00974773	0.0135307	0.517712	-0.949778	2.0111	FALSE	1.17666e+07	9193954	11908201	11032195	2.17178e+07	19867444	1.15177e+06	739219	1.00525e+06	846145	1348517	1.00938e+06	6.65502e+06	6.15737e+06	6.61804e+06	6.47085e+06	1.19471e+07	1.09621e+07	5.48942e+06	4.87193e+06	2.56326e+06	2.21324e+06	5.96247e+06	4.16947e+06
A2AGT5	A2AGT5	Ckap5	Cytoskeleton-associated protein 5	15	0.0393144	0.0494139	0.517458	-0.950487	1.40545	FALSE	627033	437055	405665	418561	767514	655809	3787.3	3251.1	38177.1	84388.6	62800	84528.6	354639	292704	225450	245504	422215	361850	18050.6	21426.9	97347	220733	277670	349165
P59325	P59325	Eif5	Eukaryotic translation initiation factor 5	15	0.00140465	0.00234466	0.517043	-0.951643	2.85243	FALSE	1.27405e+06	1065450	1569513	1.52099e+06	2000956	1890647	77516.8	24281	207337	258922	102741	138617	720579	713552	872264	892128	1.10074e+06	1.04319e+06	369452	160028	528683	677256	454269	572590
Q8BH15	Q8BH15	Cnot10	CCR4-NOT transcription complex subunit 10	3	0.0706742	0.0854861	0.516787	-0.952359	1.15074	FALSE	108366	80471	100013	90559	103126	47066	4077.8	0	7172.2	29965	3157.9	6868.7	61290	53893	55582.7	53116.7	56730.4	25969.2	19435.1	0	18288.2	78378.7	13962.7	28372.8
P24549;O35945	P24549	Aldh1a1;Aldh1a7	Aldehyde dehydrogenase 1A1;Aldehyde dehydrogenase, cytosolic 1	3	0.639421	0.665748	0.515513	-0.955919	0.194213	FALSE	126443	0	0	0	0	6634.9	0	0	5640	9317.8	0	0	71514.1	0	0	0	0	3660.88	0	0	14381.3	24372.3	0	0
P20060	P20060	Hexb	Beta-hexosaminidase subunit beta	20	0.0141381	0.0190574	0.514545	-0.958631	1.84961	FALSE	3294787	2.43769e+06	3963008	3618847	1518717	1771592	204826	153949	326410	429398	81790.1	157166	1.86348e+06	1.63257e+06	2.20246e+06	2.12261e+06	835458	977497	976217	1.01462e+06	832307	1.12317e+06	361635	649210
Q8CJ53	Q8CJ53	Trip10	Cdc42-interacting protein 4	4	0.0754439	0.0909184	0.514282	-0.959369	1.12238	FALSE	152234	93895	150348	129614	155836	110079	24770.1	0	18279.8	17952	0	5420.1	86100.9	62883.3	83556.9	76024.1	85726.8	60737.4	118056	0	46611.3	46956.6	0	22389
Q9ES97	Q9ES97	Rtn3	Reticulon-3	4	0.00322026	0.00496378	0.513595	-0.961298	2.49211	FALSE	1217880	1212590	884840	1210360	1205710	1097650	46461.1	19526	247329	116638	73806	103501	688813	812094	491754	709928	663270	605641	221438	128689	630659	305087	326333	427535
Q8R574	Q8R574	Prpsap2	Phosphoribosyl pyrophosphate synthase-associated protein 2	5	0.0215333	0.0281926	0.513476	-0.961631	1.66689	FALSE	241466	137747	259836	235851	377239	301948	5234.2	3500.7	34799	51559	31016.1	11143	136569	92251.8	144405	138337	207522	166603	24946.6	23071.9	88733.2	134862	137138	46028.8
Q9DBR3	Q9DBR3	Armc8	Armadillo repeat-containing protein 8	4	0.0811166	0.0971202	0.513463	-0.961668	1.09089	FALSE	58455	42805.9	162477	136101	94538	206058	5090.3	0	9944.8	24028.6	8627.7	12954.9	33061.2	28667.9	90297.3	79829	52006.1	113695	24260.8	0	25358	62851	38147.4	53513.2
Q7TPH6	Q7TPH6	Mycbp2	E3 ubiquitin-protein ligase MYCBP2	3	0.128746	0.149792	0.51277	-0.963615	0.890266	FALSE	34335	91627	126318	120118	61858	104658	0	11062	15457	18461	0	0	19419.3	61364.3	70201.8	70454.3	34028.6	57746.3	0	72905.7	39413.5	48288	0	0
O09172	O09172	Gclm	Glutamate--cysteine ligase regulatory subunit	4	0.0663611	0.0806371	0.511787	-0.966385	1.17809	FALSE	378836	324818	435972	502910	202900	338511	25563.2	0	94209	85767	14084.8	0	214263	217537	242293	294978	111617	186777	121836	0	240222	224339	62276	0
Q99K51	Q99K51	Pls3	Plastin-3	31	1.27946e-05	3.71236e-05	0.510591	-0.969761	4.89297	FALSE	4.64764e+06	3175818	4764887	3975858	4397371	4480626	250538	225337	407063	671504	217266	250350	2.62863e+06	2.12691e+06	2.64811e+06	2.33201e+06	2.41903e+06	2.47224e+06	1.19408e+06	1.48512e+06	1.03796e+06	1.75644e+06	960641	1.03413e+06
O35350	O35350	Capn1	Calpain-1 catalytic subunit	29	0.000315752	0.000611888	0.509474	-0.972919	3.50065	FALSE	2318970	1793711	2631569	2.29431e+06	3075146	3.32515e+06	158367	103797	421101	317192	176562	93095	1.31157e+06	1.20128e+06	1.46251e+06	1.34571e+06	1.69166e+06	1.83469e+06	754792	684091	1.07376e+06	829672	780671	384551
Q9CW03	Q9CW03	Smc3	Structural maintenance of chromosomes protein 3	28	0.000845199	0.00148831	0.508069	-0.976904	3.07304	FALSE	1621128	1263806	1449751	1.47501e+06	1904381	1483000	87163.4	8455	205120	196987	117578	160617	916883	846395	805706	865158	1.04761e+06	818263	415428	55723.9	523032	515255	519870	663466
Q9D8L5	Q9D8L5	Ccdc91	Coiled-coil domain-containing protein 91	2	0.214929	0.242481	0.507862	-0.977492	0.667705	FALSE	31741.8	8097.4	42529.9	29184	45479.8	48685.6	0	0	14100	8779.5	0	0	17952.6	5422.98	23636.2	17117.7	25018.8	26862.9	0	0	35953.3	22964.3	0	0
Q9DCD2	Q9DCD2	Xab2	Pre-mRNA-splicing factor SYF1	5	0.275527	0.305565	0.507601	-0.978234	0.559836	FALSE	137930	140428	179373	175806	172631	189938	0	0	0	0	9638.3	60296	78010.9	94047.3	99687.4	103118	94965.6	104801	0	0	0	0	42615.8	249067
Q8VC28	Q8VC28	Akr1c13	Aldo-keto reductase family 1 member C13	6	0.106138	0.124719	0.506879	-0.980287	0.97413	FALSE	287530	268994	396104	354676	95387	204932	0	0	74789	66668.9	17734	7550.3	162622	180150	220137	208033	52473.1	113074	0	0	190703	174384	78410.9	31188.3
Q921I1	Q921I1	Tf	Serotransferrin	48	0.0419434	0.0525004	0.506818	-0.980461	1.37734	FALSE	14876542	1.20871e+07	18156699	1.75384e+07	9.96498e+06	10087856	2.08335e+06	991900	887425	1.41903e+06	246829	184343	8.41392e+06	8.09497e+06	1.00907e+07	1.0287e+07	5.48181e+06	5.56609e+06	9.92941e+06	6.53727e+06	2.26283e+06	3.71172e+06	1.09135e+06	761471
Q9JIG7	Q9JIG7	Ccdc22	Coiled-coil domain-containing protein 22	10	0.0120522	0.0164444	0.506815	-0.980468	1.91893	FALSE	370000	326315	538880	547318	470270	400961	28678.5	6395.3	111165	64577.1	17100.9	16395.3	209266	218539	299485	321025	258699	221235	136684	42149.2	283458	168913	75611.7	67724.6
Q9Z2V5	Q9Z2V5	Hdac6	Histone deacetylase 6	10	0.0109655	0.0150829	0.506341	-0.981819	1.95997	FALSE	556648	326710	421204	567968	411313	410455	17914.5	5174.4	83723.8	96794.5	14771.6	32726.5	314831	218804	234086	333137	226266	226473	85382	34102.6	213486	253183	65312.6	135184
O88508	O88508	Dnmt3a	DNA (cytosine-5)-methyltransferase 3A	16	0.0471756	0.0585828	0.503488	-0.989971	1.32628	FALSE	1056240	426436	877105	760900	927701	670826	25264	21801	220541	163011	15286.9	9100.6	597392	285592	487455	446300	510336	370136	120410	143683	562353	426384	67591	37592.1
O35345	O35345	Kpna6	Importin subunit alpha-7	10	0.00735532	0.0105055	0.503025	-0.991298	2.1334	FALSE	717149	444118	588402	515886	959324	760814	29586.4	8221.1	144270	90341	42811	38327.4	405607	297434	327007	302589	527732	419788	141011	54182.4	367871	236303	189289	158320
Q8R395	Q8R395	Commd5	COMM domain-containing protein 5	2	0.157561	0.18118	0.503017	-0.991322	0.802551	FALSE	77732	48096	88792	83223	66136	71183	0	0	24297	24390	0	0	43963.9	32210.8	49346.6	48813.8	36381.9	39276.1	0	0	61954.4	63796.3	0	0
Q8CBE3	Q8CBE3	Wdr37	WD repeat-containing protein 37	3	0.188753	0.214893	0.50261	-0.992488	0.724105	FALSE	134266	26064	132092	99625	118938	124960	0	0	38916	31164.3	0	0	75938.6	17455.6	73410.7	58434.3	65428.7	68948.2	0	0	99231.1	81515.7	0	0
Q9DBG7	Q9DBG7	Srpra	Signal recognition particle receptor subunit alpha	16	0.00832705	0.0117392	0.501178	-0.996606	2.07951	FALSE	1676908	1.40529e+06	1954032	1328167	2761514	2747941	66677.3	39941.7	283742	350752	182300	90762.6	948431	941151	1.08596e+06	779027	1.51913e+06	1.51621e+06	317790	263242	723509	917454	806040	374916
P53994	P53994	Rab2a	Ras-related protein Rab-2A	16	4.14268e-07	2.18616e-06	0.500256	-0.999263	6.38272	FALSE	5696625	4286860	5258856	4730691	5266549	4551920	239763	207852	657207	628197	313028	336088	3.22192e+06	2.87099e+06	2.92263e+06	2.77475e+06	2.89717e+06	2.51158e+06	1.14273e+06	1.36988e+06	1.6758e+06	1.64316e+06	1.38405e+06	1.38829e+06
P50096	P50096	Impdh1	Inosine-5-monophosphate dehydrogenase 1	2	0.0597222	0.0729881	0.500171	-0.999506	1.22386	FALSE	131269	116012	49341	100170	101472	71834	10354	0	18975	20465	3523.8	0	74243.6	77695.4	27421.5	58754	55820.5	39635.3	49348.1	0	48383.9	53529.8	15580.5	0
Q9D154;Q5SV42;Q8VHP7	Q9D154	Serpinb1a;Serpinb1c;Serpinb1b	Leukocyte elastase inhibitor A;Leukocyte elastase inhibitor C;Leukocyte elastase inhibitor B	21	2.50407e-05	6.59767e-05	0.500112	-0.999678	4.60135	FALSE	4989700	4552629	6819328	5579980	5004017	4503323	310655	216975	510964	519694	424976	396010	2.82209e+06	3.04898e+06	3.78987e+06	3.2729e+06	2.75275e+06	2.48476e+06	1.48061e+06	1.43001e+06	1.3029e+06	1.35935e+06	1.87903e+06	1.63581e+06
Q9JLV5	Q9JLV5	Cul3	Cullin-3	18	0.00266516	0.00416873	0.499863	-1.0004	2.57428	TRUE	832513	663553	973459	825675	1008867	941662	29275.2	0	143419	131781	67358.6	87003.6	470855	444394	541004	484294	554986	519573	139528	0	365701	344696	297826	359389
O54950	O54950	Prkag1	5-AMP-activated protein kinase subunit gamma-1	11	0.00191793	0.00309348	0.499595	-1.00117	2.71717	TRUE	681947	545723	842164	642050	606794	652860	18302.6	8980.9	116020	116703	43121	49824.6	385698	365481	468037	376590	333802	360223	87231.8	59190	295837	305258	190660	205812
P97379	P97379	G3bp2	Ras GTPase-activating protein-binding protein 2	6	0.102158	0.120342	0.499553	-1.00129	0.990729	FALSE	724900	369194	568691	581356	1033212	909459	0	0	74934.4	157922	128510	4555	409991	247256	316053	340990	568378	501805	0	0	191074	413073	568207	18815.5
Q9D892	Q9D892	Itpa	Inosine triphosphate pyrophosphatase	9	0.00151568	0.00251349	0.497779	-1.00642	2.81939	TRUE	909476	631127	911735	1006274	1380835	1057609	56643.9	28268.5	128082	181261	36091	64033.1	514384	422678	506701	590223	759608	583548	269970	186308	326595	474120	159576	264504
P40237	P40237	Cd82	CD82 antigen	5	0.00410857	0.00618034	0.497128	-1.00831	2.38631	TRUE	672468	543451	686879	682203	518911	544610	18321	3458	81652	65297.9	72516.2	58163	380337	363959	381736	400141	285457	300495	87319.5	22790.5	208203	170798	320630	240256
Q6P069	Q6P069	Sri	Sorcin	12	0.00146672	0.00244376	0.496845	-1.00913	2.83365	TRUE	4455695	4846375	4814005	4571143	3828867	2592942	182589	132800	570793	624056	309647	261712	2.52007e+06	3.24571e+06	2.67541e+06	2.68117e+06	2.10629e+06	1.43069e+06	870235	875239	1.45545e+06	1.63233e+06	1.36911e+06	1.08106e+06
Q501J6	Q501J6	Ddx17	Probable ATP-dependent RNA helicase DDX17	22	0.000249064	0.000494398	0.496372	-1.01051	3.60369	TRUE	3514544	2356285	3150334	2867915	3975275	3206188	98744.8	74250.1	448981	438787	218422	295173	1.98777e+06	1.57805e+06	1.75081e+06	1.68215e+06	2.18683e+06	1.76905e+06	470626	489356	1.14485e+06	1.14772e+06	965755	1.21928e+06
Q4LDD4	Q4LDD4	Arap1	Arf-GAP with Rho-GAP domain, ANK repeat and PH domain-containing protein 1	14	0.103546	0.121911	0.49612	-1.01124	0.984865	FALSE	631970	412993	529689	554906	1195153	1532985	6110.3	0	58200.5	95760.8	91639	129446	357432	276589	294377	325476	657463	845843	29122.2	0	148404	250479	405182	534706
Q9D0T1	Q9D0T1	Snu13	NHP2-like protein 1;NHP2-like protein 1, N-terminally processed	3	0.0236551	0.0307429	0.495978	-1.01165	1.62608	FALSE	260448	230717	172544	269030	159400	248105	0	0	27915.3	39714	22330.2	27384	147305	154516	95892	157798	87687.2	136895	0	0	71180.6	103879	98733	113116
P61211	P61211	Arl1	ADP-ribosylation factor-like protein 1	8	0.000631604	0.00114254	0.49517	-1.014	3.19956	TRUE	1817545	1501497	2013436	1627090	2193220	2557580	66850.1	47775.6	261611	327338	165190	107159	1.02797e+06	1.00558e+06	1.11898e+06	954358	1.20651e+06	1.41118e+06	318613	314872	667076	856210	730388	442646
Q8BY89	Q8BY89	Slc44a2	Choline transporter-like protein 2	17	0.0641481	0.0781045	0.493328	-1.01938	1.19282	FALSE	1901597	1175142	1307026	1.20923e+06	2.96141e+06	3229442	15590	27303.5	162701	163611	206256	314903	1.07551e+06	787015	726386	709265	1.6291e+06	1.78188e+06	74303.3	179948	414868	427952	911960	1.30078e+06
P59016	P59016	Vps33b	Vacuolar protein sorting-associated protein 33B	2	0.0935928	0.110838	0.493066	-1.02015	1.02876	FALSE	55214	0	65163	43869	65212	60153	4188.3	0	5611.7	11566	0	3745.1	31228.1	0	36214.6	25731	35873.6	33190.1	19961.8	0	14309.2	30252.9	0	15470
Q80TV8	Q80TV8	Clasp1	CLIP-associating protein 1	6	0.0875274	0.104237	0.492949	-1.02049	1.05786	FALSE	242011	140974	212603	178893	304968	270040	5421.5	32667	31760.8	17088.1	3010.8	0	136877	94413.2	118155	104928	167765	148998	25839.3	215297	80986.2	44696.9	13312.3	0
Q3TNA1	Q3TNA1	Xylb	Xylulose kinase	8	0.129299	0.150353	0.492437	-1.02199	0.888405	FALSE	359300	439576	601214	596606	226680	224480	22585	0	148744	71489.3	6871.2	0	203214	294392	334127	349935	124698	123859	107642	0	379280	186993	30381	0
O88447	O88447	Klc1	Kinesin light chain 1	12	0.00532333	0.00781099	0.491318	-1.02527	2.27382	TRUE	711843	285291	712235	674920	701974	925189	17819.6	13815.4	92595.9	76652.5	46947.2	72875.2	402607	191065	395828	395869	386161	510484	84929.7	91052.4	236108	200498	207577	301028
Q99KR3	Q99KR3	Lactb2	Endoribonuclease LACTB2	7	0.077854	0.0935837	0.491216	-1.02557	1.10872	FALSE	594353	690182	806066	825308	605951	479222	0	0	76722.9	122784	10241	140790	336156	462228	447975	484078	333338	264416	0	0	195634	321164	45280.6	581566
Q9D1G5	Q9D1G5	Lrrc57	Leucine-rich repeat-containing protein 57	2	0.0588959	0.0721028	0.490615	-1.02734	1.22992	FALSE	131040	182565	59671	215064	89842	169009	2764	0	26686.4	29812	10937	8944.5	74114	122267	33162.4	126144	49422.8	93252.7	13173.5	0	68047.1	77978.5	48358	36947.3
Q3UMB9	Q3UMB9	Washc4	WASH complex subunit 4	9	0.00407254	0.00612831	0.489961	-1.02926	2.39014	TRUE	617481	433614	682790	534446	616598	709619	33631.9	8904.5	120461	114318	20199.9	23353.9	349237	290400	379464	313475	339195	391541	160293	58686.4	307161	299020	89313.9	96468.7
Q8BIW1	Q8BIW1	Prune1	Exopolyphosphatase PRUNE1	12	0.00262848	0.00412352	0.489794	-1.02975	2.5803	TRUE	1083450	761586	1252178	1173335	889623	836432	60491	22458.2	197390	153155	25858.2	57873	612781	510049	695904	688211	489388	461511	288305	148014	503320	400604	114332	239058
Q8CI15	Q8CI15	Sphk1	Sphingosine kinase 1	8	0.21102	0.238451	0.489584	-1.03037	0.675677	FALSE	259419	414774	363990	289094	966840	1291718	0	0	23293.9	40495.1	60252.2	137383	146723	277782	202289	169566	531866	712721	0	0	59396.6	105922	266405	567492
B2RQC6	B2RQC6	Cad	Multifunctional protein CAD;Glutamine-dependent carbamoyl-phosphate synthase;Glutamine amidotransferase;Ammonium-dependent carbamoyl phosphate synthase;Aspartate carbamoyltransferase;Dihydroorotase	57	0.0612404	0.0747144	0.489451	-1.03076	1.21296	FALSE	3.06603e+06	2.45838e+06	2.88102e+06	2.66287e+06	7202522	6932736	64322.8	24709.7	492686	493258	490998	442396	1.7341e+06	1.64642e+06	1.60114e+06	1.56189e+06	3.96216e+06	3.82522e+06	306568	162853	1.25629e+06	1.2902e+06	2.17095e+06	1.82742e+06
P67984	P67984	Rpl22	Large ribosomal subunit protein eL22	7	0.000253918	0.000502153	0.489441	-1.03079	3.59531	TRUE	3058863	2419500	3267093	2598466	4312543	3467083	250908	70459.8	301085	455834	224947	183270	1.73004e+06	1.62038e+06	1.8157e+06	1.52411e+06	2.37236e+06	1.913e+06	1.19585e+06	464376	767730	1.19231e+06	994603	757041
Q64314	Q64314	Cd34	Hematopoietic progenitor cell antigen CD34	7	0.00131403	0.00221371	0.486565	-1.03929	2.88139	TRUE	868910	527643	745599	623512	589996	522100	61526	40634	54449	55106.1	31786.3	25212	491441	353373	414370	365717	324561	288075	293238	267804	138838	144140	140543	104144
Q8BJ34	Q8BJ34	Marf1	Meiosis regulator and mRNA stability factor 1	2	0.398811	0.430144	0.486075	-1.04075	0.399233	FALSE	25854.7	53952	37174.1	0	82934	123874	0	0	0	0	0	21815	14623	36132.7	20659.7	0	45622.6	68348.9	0	0	0	0	0	90111.9
O88428	O88428	Papss2	Bifunctional 3-phosphoadenosine 5-phosphosulfate synthase 2;Sulfate adenylyltransferase;Adenylyl-sulfate kinase	8	0.051082	0.0631013	0.486048	-1.04083	1.29173	FALSE	129093	192157	332101	226346	504365	462908	12457	0	63509	55671.3	19646.8	13914.5	73012.8	128691	184567	132762	277455	255415	59371.1	0	161940	145618	86868.4	57477.1
Q9DCS2	Q9DCS2	Mettl26	Methyltransferase-like 26	4	0.0399897	0.0501883	0.48413	-1.04653	1.39805	FALSE	372677	377904	540650	586213	264724	215177	22317	11974	85444.9	78510	12659	0	210780	253089	300469	343839	145627	118726	106365	78916.4	217874	205357	55971.8	0
P97364	P97364	Sephs2	Selenide, water dikinase 2	7	0.177575	0.202601	0.483546	-1.04828	0.750619	FALSE	205056	183267	456394	295607	172535	231401	2064.9	0	117836	30134.7	3799.6	5718	115976	122737	253643	173386	94912.8	127678	9841.49	0	300467	78822.6	16799.9	23619.5
Q91WP6	Q91WP6	Serpina3n	Serine protease inhibitor A3N	10	0.0351072	0.0444153	0.483294	-1.04903	1.4546	FALSE	892087	848106	1040710	927842	1104469	761657	60876.3	15201.3	27717.9	13567	67429	184716	504550	567993	578379	544219	607577	420253	290142	100186	70677.3	35486.9	298137	763012
Q8BXK9	Q8BXK9	Clic5	Chloride intracellular channel protein 5	9	0.0691551	0.0837921	0.482861	-1.05032	1.16018	FALSE	798693	956237	1183256	1118003	564160	621543	49601	6261	252938	195208	7932.6	2098.1	451727	640410	657600	655756	310349	342944	236403	41264	644962	510600	35074	8666.69
Q5SVR0	Q5SVR0	Tbc1d9b	TBC1 domain family member 9B	5	0.0327093	0.0415427	0.482839	-1.05039	1.48533	FALSE	134427	182687	173526	215042	156920	195972	7718.1	0	40764.4	42285.7	10359.4	0	76029.7	122349	96437.9	126131	86322.9	108130	36785.1	0	103944	110606	45804.1	0
P61027	P61027	Rab10	Ras-related protein Rab-10	14	1.24651e-06	5.2824e-06	0.482166	-1.0524	5.90431	TRUE	2219807	2.05617e+06	2140246	2015993	2399430	2769250	109867	92685	211627	243411	160158	185732	1.25549e+06	1.37705e+06	1.18945e+06	1.18247e+06	1.31995e+06	1.52797e+06	523636	610854	539623	636684	708138	767208
Q9CWK8	Q9CWK8	Snx2	Sorting nexin-2	27	0.00730456	0.010447	0.481066	-1.05569	2.13641	FALSE	4048153	3452694	4945296	4298640	2.32676e+06	3078913	151466	109815	753710	611030	194606	86102	2.28957e+06	2.31233e+06	2.74837e+06	2.52134e+06	1.27997e+06	1.69883e+06	721901	723749	1.92187e+06	1.59826e+06	860452	355664
Q9QYJ0	Q9QYJ0	Dnaja2	DnaJ homolog subfamily A member 2	16	0.00111546	0.00190107	0.480951	-1.05604	2.95255	TRUE	2353572	1702341	2044735	2056861	3308302	3215570	139779	83356	341906	386220	136606	82869.1	1.33114e+06	1.14009e+06	1.13637e+06	1.20644e+06	1.81992e+06	1.77423e+06	666198	549370	871818	1.01023e+06	604004	342310
P62700	P62700	Ypel5	Protein yippee-like 5	3	0.00867368	0.0121995	0.480353	-1.05783	2.0618	FALSE	85683	128115	150061	119574	184784	181279	7302.7	6558.4	6119.4	22199.7	16833.5	2175.8	48460.9	85801	83397.1	70135.3	101651	100023	34805.3	43224.1	15603.7	58067.2	74429.3	8987.65
O35075	O35075	Vps26c	Vacuolar protein sorting-associated protein 26C	6	0.00731511	0.0104583	0.47978	-1.05955	2.13578	FALSE	367345	368645	487024	434642	493966	271867	7294.4	15596.3	76577.3	68172.6	3129.9	35750.3	207764	246889	270666	254936	271735	150006	34765.7	102790	195263	178317	13838.9	147675
Q9DAR7	Q9DAR7	Dcps	m7GpppX diphosphatase	9	0.000343631	0.000659883	0.4792	-1.0613	3.46391	TRUE	1109625	825725	1237339	1156264	1373767	1206080	93685	38018	92300	202490	32539.1	71498.9	627585	553004	687657	678198	755720	665469	446511	250563	235354	529648	143872	295343
Q8VHX6	Q8VHX6	Flnc	Filamin-C	132	0.0230574	0.0300397	0.478874	-1.06228	1.63719	FALSE	1.94927e+07	1.98947e+07	1.83993e+07	1.503e+07	4.0237e+07	44282689	1.70742e+06	860425	2.19133e+06	1426732	2.02876e+06	2.65823e+06	1.10248e+07	1.33239e+07	1.02255e+07	8.81575e+06	2.21347e+07	2.44335e+07	8.13773e+06	5.67076e+06	5.58761e+06	3.73187e+06	8.97018e+06	1.09804e+07
P27048;P63163	P27048	Snrpb;Snrpn	Small nuclear ribonucleoprotein-associated protein B;Small nuclear ribonucleoprotein-associated protein N	7	0.000955675	0.0016601	0.478718	-1.06275	3.01969	TRUE	1100978	1054808	1110747	1444960	1359523	1573134	74210	16783.3	251756	105668	85844.1	84455.3	622695	706425	617303	847531	747884	867995	353691	110613	641947	276393	379560	348862
Q8BJ71	Q8BJ71	Nup93	Nuclear pore complex protein Nup93	19	0.00322692	0.00497045	0.477932	-1.06512	2.49121	TRUE	1530346	1149888	1357825	1467034	1886528	1655327	25010	60015.6	309290	260018	73221.9	43303.1	865538	770102	754617	860478	1.03779e+06	913346	119200	395542	788652	680123	323751	178874
Q68FF6	Q68FF6	Git1	ARF GTPase-activating protein GIT1	9	0.0134003	0.0181427	0.477762	-1.06564	1.87289	FALSE	630294	519768	708588	502521	597779	440086	13218	7522.4	60446	114515	74634.8	10281.2	356484	348098	393801	294750	328843	242823	62998.1	49577.5	154130	299534	329998	42468.9
[truncated: 2,135 more rows]

## Sheet: Figure 10D&E
Human B cells (non-injected)	Human B cells (EV injected)	Human cDC2s (non-injected)	Human cDC2s (EV Injected)	Human cDC1s (non-injected)	Human cDC1s (EV injected)
[truncated: 6 more rows]

[truncated: 3 more sheets: Figure 8 Downregulated, Figure 8 Not Found, Figure 8 Upregulated]
